# Supplementary material for: ENAP1 retrains seed germination via H3K9 acetylation mediated positive feedback regulation of ABI5
Source: PLoS Genet. 2021 Dec 15;17(12):e1009955. doi: 10.1371/journal.pgen.1009955 (PMC8673607; doi:10.1371/journal.pgen.1009955)
Supplement: S1 Table — (XLSX) [file pgen.1009955.s001.xlsx]

## Sheet: Figure 1
Figure 1b, c
	Mock									ABA
Time after stratification (h)	Col-0			ENAP1ox #1			ENAP1ox #2			Col-0			ENAP1ox #1			ENAP1ox #2
0	0	0	0	0	0	0	0	0	0	0	0	0	0	0	0	0	0	0
12	3.33333	1.66667	0	0	0	0	0	0	0	0	0	0	0	0	0	0	0	0
24	100	100	100	15	16.6667	18.3333	50	46.6667	48.3333	0	0	0	0	0	0	0	0	0
36	100	100	100	93.3333	100	95	98.3333	100	100	11.6667	10	6.66667	0	0	0	1.66667	0	0
48	100	100	100	98.3333	100	100	100	100	100	20	16.6667	18.3333	0	0	1.66667	5	3.33333	1.66667
60	100	100	100	98.3333	100	100	100	100	100	56.6667	58.3333	51.6667	8.33333	6.66667	5	8.33333	6.66667	6.66667
72	100	100	100	98.3333	100	100	100	100	100	68.3333	68.3333	65	11.6667	8.33333	8.33333	11.6667	10	10
84	100	100	100	98.3333	100	100	100	100	100	80	76.6667	73.3333	13.3333	11.6667	11.6667	13.3333	15	11.6667
96	100	100	100	98.3333	100	100	100	100	100	90	83.3333	76.6667	15	20	13.3333	20	21.6667	13.3333
108	100	100	100	98.3333	100	100	100	100	100	90	90	80	16.6667	23.3333	16.6667	28.3333	31.6667	18.3333
120	100	100	100	98.3333	100	100	100	100	100	90	91.6667	83.3333	21.6667	26.6667	18.3333	30	36.6667	20
Figure 1e, f
	Mock									ABA
Time after stratification (h)	Col-0			enap1-1			enap1-2			Col-0			enap1-1			enap1-2
0	0	0	0	0	0	0	0	0	0	0	0	0	0	0	0	0	0	0
12	0	0	0	0	0	0	0	1.66667	0	0	0	0	0	0	0	0	0	0
24	100	100	100	100	96.6667	96.6667	100	100	100	0	1.47059	1.35135	0	0	1.6129	1.63934	1.6129	1.53846
36	100	100	100	100	100	100	100	100	100	8.69565	7.35294	9.45946	15	10.9375	16.129	9.83607	11.2903	13.8461
48	100	100	100	100	100	100	100	100	100	20.2899	20.5882	21.6216	33.3333	29.6875	32.2581	26.2295	27.4194	24.6154
60	100	100	100	100	100	100	100	100	100	68.1159	61.7647	62.1622	85	81.25	80.6452	75.4098	72.5807	67.6923
72	100	100	100	100	100	100	100	100	100	82.6087	79.4118	78.3784	96.6667	90.625	88.7097	88.5246	88.7097	81.5385
84	100	100	100	100	100	100	100	100	100	88.4058	86.7647	83.7838	100	95.3125	90.3226	93.4426	93.5484	86.1539
96	100	100	100	100	100	100	100	100	100	94.2029	91.1765	89.1892	100	98.4375	93.5484	96.7213	95.1613	92.3077
108	100	100	100	100	100	100	100	100	100	97.1014	97.0588	93.2432	100	98.4375	98.3871	96.7213	95.1613	93.8461
120	100	100	100	100	100	100	100	100	100	97.1014	98.5294	93.2432	100	98.4375	98.3871	96.7213	98.3871	93.8461
					t-test for Figure 1f
					*: P < 0.05; **: P < 0.01; ***: P < 0.001; ns: P > 0.05
					Time after stratification (h)			Compared to Col-0			p-value	Significant?
					48h			Col-0 vs. enap1-1			0.0007	***
								Col-0 vs. enap1-2			0.0044	**
					60h			Col-0 vs. enap1-1			0.0018	**
								Col-0 vs. enap1-2			0.0611	ns
					72h			Col-0 vs. enap1-1			0.012	*
								Col-0 vs. enap1-2			0.0844	ns

## Sheet: Figure 2
Figure 2b				Figure 2c				Figure 2e					Figure 2f, TPM of top 10 TFs from published RNA-seq
Gene_id	log2FC(ENAP1ox vs. Col-0)	log2FC(Col-0 ABA vs. mock)		GO_term	p-value	FDR		Target_TF	p-value	E-value	q-value		Samples	Freshly harvest seeds			Dry seeds			S1			S12			S48			SL1			SL6			SL12			SL24			SL48
AT3G22490	7.88461	3.58843		lipid localization	3.3e-22	2.8e-19		ABF4	1.04055e-09	8.3348e-07	1.57192e-06		Repeats	1	2	3	1	2	3	1	2	3	1	2	3	1	2	3	1	2	3	1	2	3	1	2	3	1	2	3	1	2	3
AT4G09610	7.72187	2.39723		response to abscisic acid stimulus	9e-15	3.8e-12		DPBF2	1.78599e-07	0.000143058	0.000134901		ABF4	8.71989	8.44008	8.44103	5.83033	6.46279	5.74099	4.65652	7.75231	9.17537	2.39265	1.77852	1.88778	1.79681	1.8171	1.29504	1.48003	3.07129	1.35261	0.781356	1.11353	0.99449	0.953952	1.67148	1.76677	4.88429	3.52488	4.25787	10.2943	10.1323	9.93269
AT1G65090	7.56631	1.48362		response to chemical stimulus	3.3e-11	9.2e-09		bZIP27	1.58306e-06	0.00126803	0.000797153		DPBF2	0.612796	0.68428	0.749598	0.808795	0.607438	0.776198	0.404768	0.53864	0.960566	0.270376	0.298967	0.275421	2.09016	1.01691	0.509109	0.635732	1.59668	0.743447	0.286959	0.306716	0.215965	0.261592	0.210006	0.123592	0.200005	0.145571	0.143517	0.159887	0.135809	0.189039
AT2G36640	7.18826	3.21622		response to water	8e-10	1.7e-07		ABI5	2.73168e-06	0.00218808	0.00103166		bZIP27	0.0155608	0	0	0	0	0	0	0.101606	0.0409153	0	0	0	0.0315422	0	0	0.016789	0	0	0	0.0300001	0.0167747	0.0246727	0	0	0.016506	0.0274598	0.0157922	0.5454	0.322792	0.48363
AT3G27660	7.10073	1.10664		response to abiotic stimulus	3.9e-09	6.6e-07		ABF1	4.10112e-06	0.00328499	0.00103257		ABI5	312.918	301.681	291.858	182.428	177.936	165.258	165.401	231.072	190.195	131.27	120.736	132.202	40.6038	35.5917	31.105	31.2004	46.2552	30.5631	18.7718	24.0685	23.268	15.4831	15.9979	15.6637	14.2635	12.0309	10.6857	5.15006	5.501	6.79545
AT1G80090	7.00766	3.81249		response to hormone stimulus	7.8e-09	1.1e-06		bZIP68	5.60359e-06	0.00448848	0.00109643		ABF1	3.73564	3.8808	4.05368	3.29769	2.92701	2.49689	2.75845	5.32341	3.42345	5.36256	4.84525	5.30531	25.3683	25.0363	21.9681	7.27325	7.96853	6.16913	4.10782	4.80917	4.85344	4.68832	5.73802	5.48749	4.63372	3.73629	4.40864	12.1206	13.1537	14.5907
AT1G04560	6.90951	4.32605		seed development	1e-08	1.2e-06		PIF4	5.80636e-06	0.00465089	0.00109643		bZIP68	6.52327	5.8188	6.45426	7.47119	7.01221	8.29292	4.62861	6.46315	6.17728	3.31753	3.13067	2.78717	4.16991	4.40572	3.26746	5.13385	6.54881	3.8985	6.13785	5.9778	5.73369	4.06538	5.98323	5.56566	10.9168	9.74369	11.3525	10.3013	10.5825	10.5574
AT2G18340	6.7625	3.18655		post-embryonic development	1.7e-08	1.8e-06		DPBF3	1.26818e-05	0.0101581	0.0019809		PIF4	0.467425	0.230486	0.330165	0.170187	0.230781	0.142912	0.0830421	0.105245	0.444996	0.0539294	0.0888927	0.123402	0.35939	0.304249	0.384811	0.539097	0.95956	0.62859	1.83754	2.0043	3.46639	1.31615	1.00531	1.43685	2.5902	1.50749	1.95475	3.34403	3.48283	3.58744
AT3G22500	6.63087	1.37497		response to stimulus	2.3e-08	2.2e-06		HYH	1.40522e-05	0.0112558	0.0019809		DPBF3	18.0075	16.6379	16.8356	11.2551	11.3009	10.4588	8.21457	11.0233	12.9753	9.17628	7.6275	8.11961	6.52597	7.1399	5.99159	5.62779	10.7635	4.75415	8.55228	10.1919	11.5726	10.6555	13.4105	15.7758	20.7197	14.8765	19.2087	18.8059	19.3557	20.4191
AT5G43770	6.61307	3.86753		fruit development	2.7e-08	2.3e-06		ABF2	1.44241e-05	0.0115537	0.0019809		HYH	5.13106	4.0958	4.45461	5.84548	6.44451	4.6179	8.06987	16.5756	7.66885	48.7158	61.6306	52.8214	85.4234	84.3783	91.6765	59.4395	44.6837	65.112	22.4779	19.0557	19.4761	56.1359	56.1215	38.377	88.6016	120.808	103.243	88.4856	87.2357	86.3159
AT4G26740	6.58722	1.95497		response to endogenous stimulus	6.2e-08	4.7e-06							ABF2	1.59624	1.52383	1.52874	0.998138	0.943598	0.995542	0.987991	1.3756	0.703069	0.844309	1.10824	1.07746	2.66897	2.79679	2.0266	2.28172	3.25191	2.57446	1.27352	1.55433	1.44997	2.08128	2.45471	1.95451	3.8505	2.51656	3.0508	8.93216	9.35656	8.5298
AT1G32710	6.58483	2.9077		response to osmotic stress	1.3e-07	9e-06
AT2G28420	6.56344	1.902		response to stress	1.5e-07	9.9e-06
AT1G27461	6.44255	4.48773		response to organic substance	3.1e-07	1.8e-05
AT2G28490	6.39687	1.66962		response to water deprivation	4.8e-07	2.6e-05
AT2G21490	6.391	3.48246
AT3G53040	6.36339	4.4525
AT1G54870	6.3619	2.23313
AT4G09600	6.3507	4.14706
AT5G22470	6.33963	3.14379
AT4G25140	6.3206	1.54361
AT5G44310	6.30693	3.0742
AT3G54940	6.28108	2.35582
AT3G15670	6.22574	4.44234
AT4G16160	6.21325	2.9843
AT1G77950	6.19316	1.64752
AT3G18570	6.1269	1.78158
AT5G04010	6.05224	5.01587
AT4G36700	5.97514	3.87476
AT3G01570	5.95128	2.10318
AT3G05260	5.92281	1.16171
AT1G16730	5.92094	2.27438
AT5G07330	5.89801	4.16064
AT5G65165	5.89149	3.3279
AT3G03620	5.88602	3.68809
AT4G32950	5.87465	-1.79772
AT1G43780	5.84482	-3.733
AT4G27530	5.80929	4.42048
AT4G36600	5.80251	4.54781
AT5G53895	5.78008	1.29991
AT2G38340	5.77665	2.51158
AT1G27990	5.77105	4.32889
AT1G16770	5.75399	2.24096
AT1G44090	5.74958	1.3079
AT5G45690	5.74678	3.91244
AT1G08170	5.73295	3.25906
AT1G22600	5.71553	2.33561
AT3G02480	5.68669	4.95254
AT5G51760	5.6727	5.31753
AT1G07180	5.66567	1.66861
AT5G06760	5.66512	5.39
AT2G42560	5.66252	4.06777
AT5G55240	5.6591	1.38537
AT1G23070	5.62969	3.89267
AT5G66780	5.61091	4.63186
AT1G48470	5.60477	2.20696
AT1G24580	5.54302	3.87398
AT2G23240	5.4944	2.2852
AT4G21020	5.4619	3.77234
AT2G23640	5.44393	2.21971
AT5G18450	5.43435	3.62919
AT4G18650	5.42973	5.74167
AT2G19320	5.41044	4.45482
AT3G17520	5.39787	4.67707
AT5G66400	5.37612	3.63247
AT5G62490	5.37487	3.94263
AT3G15280	5.36327	4.79755
AT1G07645	5.34067	2.37906
AT4G31830	5.3292	5.30796
AT3G22910	5.3254	1.16118
AT1G05450	5.31525	8.09919
AT3G51750	5.31052	5.52903
AT5G43520	5.29154	-1.15326
AT1G72100	5.2891	3.33648
AT3G12960	5.2846	2.86532
AT3G21380	5.21022	3.07028
AT5G42290	5.16672	5.5329
AT2G18540	5.13478	3.601
AT2G38905	5.07098	3.81949
AT5G05390	5.03712	4.36789
AT1G01520	5.01903	3.59648
AT5G24130	4.96709	1.79956
AT1G32560	4.96606	2.83201
AT5G40420	4.95574	3.00575
AT1G12040	4.94725	-1.22858
AT5G50770	4.94342	2.97415
AT1G73190	4.94158	2.49891
AT2G29090	4.90268	3.98995
AT4G02690	4.89888	1.36789
AT3G58450	4.83867	3.64984
AT3G50980	4.82759	3.43336
AT4G25010	4.82658	2.75851
AT5G55135	4.8242	3.20138
AT4G37420	4.77734	4.74124
AT2G21820	4.73109	3.38181
AT1G15330	4.72256	2.41348
AT3G51810	4.72164	3.29339
AT3G14880	4.71393	1.26497
AT1G02700	4.6847	3.93066
AT2G35300	4.66755	2.84402
AT5G19520	4.59501	-1.43246
AT5G04000	4.53371	2.02249
AT2G25890	4.51696	3.33657
AT3G56350	4.47783	1.07957
AT5G67310	4.46021	2.59188
AT5G54000	4.44958	1.11859
AT1G04920	4.44458	2.31729
AT2G25340	4.43152	8.83289
AT1G29680	4.42892	3.97742
AT4G27170	4.38958	-1.06246
AT1G71140	4.38655	1.49052
AT1G52690	4.37	4.45003
AT1G54860	4.36446	3.31052
AT2G40370	4.31973	6.64259
AT4G33467	4.31373	3.53363
AT2G21720	4.29659	1.98107
AT2G19060	4.2872	-1.16311
AT3G19920	4.28315	1.56625
AT1G12130	4.24976	2.2291
AT3G11050	4.24583	2.45491
AT4G18920	4.24247	3.49525
AT5G05220	4.23279	3.69878
AT3G22740	4.20004	2.40924
AT3G03341	4.18222	5.47821
AT1G05510	4.16132	3.22889
AT5G64210	4.15726	4.01813
AT5G01300	4.14887	4.15002
AT5G65100	4.0997	1.49474
AT4G11910	4.09838	2.39267
AT2G19900	4.08885	4.99071
AT5G19410	4.07888	6.49282
AT5G65550	4.0672	1.1205
AT4G39130	4.0595	3.81325
AT3G12955	4.05	1.30873
AT3G21370	4.04172	2.10511
AT3G44290	4.02871	3.2401
AT1G30860	4.02222	2.40078
AT2G29380	3.99807	7.1321
AT1G03120	3.97469	3.6562
AT3G07250	3.95821	3.97137
AT5G09640	3.89564	4.8371
AT5G11920	3.86545	-1.33786
AT5G16460	3.8533	3.35746
AT5G65890	3.83176	1.68521
AT5G60220	3.82694	3.23857
AT2G23110	3.77832	2.8393
AT5G50360	3.77592	4.77248
AT4G11230	3.76984	-3.08041
AT2G38465	3.76002	2.7416
AT2G47770	3.71499	5.02991
AT1G49900	3.70798	1.08712
AT5G49080	3.69198	-2.43267
AT1G48130	3.68474	1.9971
AT1G68850	3.68314	8.40868
AT2G39410	3.68172	-1.06732
AT3G50400	3.68169	8.99218
AT5G45310	3.66908	3.12283
AT3G23190	3.65282	-1.28734
AT5G55750	3.64511	3.22635
AT1G75030	3.59538	3.60679
AT5G22545	3.59214	6.65638
AT2G31985	3.58222	5.76361
AT5G01670	3.56305	2.6797
AT4G08770	3.56167	-3.7404
AT4G03540	3.54645	7.55981
AT3G13610	3.53426	-5.29702
AT1G54540	3.52352	7.50861
AT1G70170	3.49706	3.81402
AT1G53625	3.49318	2.73635
AT3G48240	3.4891	3.77943
AT1G16850	3.47405	3.27448
AT2G22510	3.46464	7.83256
AT3G48580	3.45124	1.31075
AT1G79580	3.41855	-1.66939
AT3G44550	3.40472	8.04907
AT2G18550	3.39246	4.40016
AT5G07130	3.39209	1.93026
AT4G25090	3.38566	-2.29992
AT5G52300	3.38005	5.95267
AT5G07475	3.37399	6.00981
AT1G62710	3.37183	2.48782
AT4G24000	3.36269	6.1325
AT3G10200	3.36144	1.03201
AT4G02270	3.35301	-2.43466
AT2G29300	3.35148	1.51928
AT1G17810	3.34315	1.39078
AT1G19490	3.34237	1.45199
AT5G36100	3.33486	2.04587
AT2G42540	3.32673	3.93525
AT5G55470	3.31818	1.83343
AT3G02410	3.31652	2.81994
AT4G25580	3.30828	1.85179
AT5G64080	3.30432	1.59779
AT3G20440	3.27157	-1.10416
AT5G50260	3.25339	3.5828
AT5G57390	3.25303	1.21248
AT5G09520	3.24647	8.51039
AT2G36270	3.245	2.28745
AT3G14360	3.22611	1.42159
AT4G01970	3.21766	2.67241
AT5G06090	3.19872	9.57792
AT1G60470	3.19729	7.71769
AT1G73810	3.19301	8.77573
AT4G38080	3.19157	3.22018
AT1G74460	3.18949	3.33625
AT2G23540	3.16677	1.2928
AT2G41850	3.16385	-3.79628
AT2G29740	3.15228	1.44887
AT5G15960	3.15213	5.082
AT1G56320	3.13633	5.87696
AT5G50800	3.12694	5.03655
AT4G15290	3.09528	-3.14233
AT3G53230	3.09479	1.63624
AT1G14540	3.06316	-1.54645
AT2G02020	3.05257	-2.05539
AT4G25820	3.04764	1.2157
AT5G45810	3.0184	6.70538
AT3G44750	3.01186	-1.06926
AT1G77120	2.99845	4.83147
AT5G57790	2.97824	2.5375
AT1G53270	2.95849	4.23617
AT1G64000	2.95606	5.95503
AT5G63130	2.95376	2.1071
AT2G40170	2.93164	3.76432
AT4G12130	2.92729	1.31967
AT3G55090	2.92367	8.42001
AT5G50170	2.9167	1.60256
AT3G21600	2.9091	1.18475
AT5G13200	2.90182	3.82836
AT5G19110	2.89294	-1.49347
AT5G53990	2.8781	3.81946
AT5G13210	2.87766	1.57658
AT3G11430	2.87626	9.49135
AT1G21790	2.87225	2.64512
AT4G17215	2.85454	2.28982
AT5G01490	2.84562	1.05948
AT1G78780	2.8381	2.50954
AT5G55180	2.83354	3.34623
AT1G17950	2.82781	3.41657
AT5G23190	2.82216	7.70793
AT5G52310	2.80029	4.07255
AT3G04320	2.79837	-1.0268
AT3G04420	2.79273	-3.13828
AT5G12420	2.78988	4.61544
AT4G25630	2.77285	-1.29485
AT5G66110	2.76813	1.87979
AT5G13900	2.76113	9.17294
AT3G27870	2.74667	1.31558
AT5G22290	2.73317	1.61966
AT5G13580	2.73186	8.82029
AT5G52420	2.72855	1.49603
AT4G14780	2.71816	-1.74302
AT3G62740	2.71639	1.96552
AT1G03790	2.71009	3.52204
AT5G39610	2.70336	1.646
AT5G09530	2.69306	8.60903
AT1G78390	2.69027	2.39469
AT3G48340	2.68875	1.38868
AT4G27940	2.68693	1.60602
AT5G14580	2.66981	-1.71629
AT4G11600	2.66249	1.13941
AT5G45630	2.66038	2.99273
AT5G58670	2.65752	2.88418
AT3G16390	2.65481	-1.91688
AT5G42510	2.6469	4.57143
AT4G11350	2.64537	1.91494
AT3G62090	2.64262	2.77947
AT1G18100	2.63617	3.2543
AT1G62510	2.62344	2.04666
AT5G39720	2.62277	4.99129
AT5G60760	2.61193	1.47207
AT1G54000	2.59206	-3.01908
AT1G24735	2.57242	2.28825
AT5G50240	2.57025	2.67354
AT5G16770	2.55869	4.09979
AT3G44540	2.55728	3.8968
AT2G03200	2.54539	1.94715
AT3G12510	2.53963	2.11103
AT5G17460	2.53897	5.08298
AT5G24140	2.53647	3.03651
AT5G25180	2.53625	2.11817
AT3G51350	2.53527	-2.81374
AT3G63350	2.50544	1.44845
AT2G32460	2.50511	-2.41226
AT2G16630	2.50187	2.26572
AT1G61560	2.48576	-3.43549
AT1G80820	2.47363	3.02239
AT1G73010	2.4581	2.98729
AT2G37360	2.44482	3.39047
AT5G17760	2.43557	1.37525
AT1G06520	2.43241	-1.12823
AT2G23620	2.42841	-3.12565
AT4G36610	2.424	7.78583
AT4G24130	2.41799	4.81792
AT2G42060	2.40652	-3.98256
AT2G35770	2.40217	2.21747
AT2G21100	2.39933	1.32855
AT5G08250	2.38759	10.4284
AT4G06746	2.37615	2.15902
AT3G04050	2.36702	5.27727
AT2G25940	2.35605	1.13577
AT4G02280	2.34487	3.59227
AT1G32870	2.34472	1.01387
AT5G24600	2.34322	2.69975
AT1G14520	2.34192	2.9403
AT3G26770	2.33729	-1.5604
AT1G80120	2.3336	1.28423
AT5G42630	2.33227	-1.71092
AT2G16760	2.32528	2.93767
AT1G02920	2.31099	-1.29932
AT3G50970	2.31008	5.55506
AT1G62290	2.28504	1.11807
AT5G24960	2.24807	-1.40171
AT1G31750	2.24374	3.48432
AT4G15910	2.24142	1.25958
AT3G13672	2.23079	3.7228
AT4G32770	2.22769	2.59826
AT5G58160	2.226	1.65246
AT4G17550	2.22035	3.07697
AT4G38390	2.21839	-1.38478
AT5G20230	2.21605	2.09336
AT4G26600	2.21146	-1.21015
AT5G41040	2.20853	4.70811
AT1G49570	2.20259	-1.45723
AT4G15120	2.19542	3.52385
AT4G26470	2.18403	1.96475
AT5G59490	2.18337	1.58049
AT3G02940	2.17596	4.25172
AT2G39110	2.16932	3.08739
AT3G47040	2.15772	1.24492
AT1G48570	2.14852	-1.26158
AT4G23590	2.13937	-1.33817
AT2G26290	2.13548	1.73241
AT4G28110	2.13041	11.6657
AT5G17190	2.12604	1.10546
AT1G47980	2.11774	3.78925
AT2G33070	2.10568	1.8515
AT1G09155	2.10357	2.22022
AT1G56600	2.09065	4.78926
AT1G79320	2.08334	2.70482
AT1G52855	2.08197	2.8156
AT1G19200	2.07907	2.27332
AT2G38060	2.07725	2.05565
AT1G64110	2.07608	2.12149
AT1G01250	2.03799	2.47848
AT1G07985	2.03777	1.73231
AT4G12480	2.0243	-4.75886
AT5G55370	2.02412	-2.27529
AT4G23050	2.023	1.98111
AT3G26790	2.01923	3.06132
AT2G37770	2.01887	1.24815
AT5G05410	2.01009	1.82053
AT3G04040	2.00953	2.3616
AT4G03320	1.9965	1.17601
AT2G48140	1.99515	5.15916
AT5G42830	1.98002	-2.28007
AT3G49620	1.97773	-1.62932
AT3G61450	1.97618	3.63349
AT4G02520	1.9756	-1.03454
AT4G17970	1.97112	2.66325
AT3G52820	1.96795	3.19934
AT5G57220	1.96445	-1.71544
AT3G63060	1.96204	3.7035
AT4G39955	1.95121	1.76692
AT1G24320	1.94527	-1.61296
AT4G33905	1.94393	5.23142
AT1G04360	1.94377	1.38133
AT4G39210	1.92902	1.32542
AT3G52790	1.92468	1.3887
AT1G14530	1.92336	1.32611
AT2G36780	1.92274	2.58971
AT5G63350	1.90506	3.42458
AT1G29330	1.90268	1.20464
AT3G16150	1.89978	-1.99225
AT3G12320	1.8973	1.15138
AT2G38250	1.89594	1.27663
AT5G65280	1.8948	1.10012
AT5G11210	1.88917	1.31179
AT5G54300	1.88873	2.3451
AT5G06980	1.87613	1.32357
AT3G05860	1.87558	4.89562
AT4G35300	1.86516	1.74864
AT5G47635	1.86231	4.01348
AT4G22920	1.84731	1.00604
AT4G05020	1.84645	1.67644
AT3G16990	1.84479	2.22871
AT4G26200	1.84314	2.69873
AT4G31330	1.84259	-2.38075
AT1G77450	1.84221	1.41734
AT1G19230	1.83692	3.68827
AT3G15790	1.83628	1.41283
AT5G10730	1.83073	1.28653
AT4G29800	1.82859	3.04719
AT5G06330	1.82258	-2.80474
AT1G49450	1.82157	6.25466
AT5G24270	1.81665	1.75591
AT5G18270	1.81496	1.19899
AT3G46690	1.81388	-1.08608
AT5G49120	1.8126	1.59574
AT3G23800	1.81122	-1.75547
AT2G38380	1.79965	1.43278
AT4G33790	1.79963	1.55983
AT3G51860	1.78653	1.98283
AT1G11540	1.78473	-2.15901
AT3G19200	1.78455	1.05719
AT5G59310	1.77676	10.8349
AT1G07080	1.76686	1.30288
AT2G37460	1.7509	-1.40498
AT1G80110	1.74285	2.74065
AT2G46300	1.74251	1.74785
AT3G62590	1.74107	3.28868
AT2G44370	1.73673	-2.30541
AT4G19820	1.72755	4.01048
AT4G21490	1.72347	-1.68867
AT1G68570	1.70964	1.68298
AT2G42790	1.69979	1.13089
AT2G16660	1.6941	-1.22418
AT1G65690	1.68514	1.73877
AT5G47740	1.68473	1.60895
AT5G20830	1.68304	3.8842
AT3G01990	1.68239	1.995
AT1G52560	1.68169	1.81109
AT3G53510	1.68157	5.50766
AT2G40460	1.67523	3.0848
AT1G03990	1.6606	2.67786
AT4G12580	1.64705	3.534
AT1G03700	1.63816	3.44504
AT5G24090	1.63193	1.85646
AT2G40330	1.62413	-3.95966
AT4G18425	1.61664	1.17657
AT4G39550	1.61174	-1.21723
AT1G11170	1.60123	1.64853
AT1G05340	1.59777	4.13034
AT5G17490	1.59524	1.08157
AT1G15310	1.58863	1.59493
AT5G47530	1.58803	3.62959
AT2G36770	1.58389	1.25231
AT2G29460	1.58084	1.75515
AT2G47890	1.57754	1.28189
AT5G46090	1.57652	1.78874
AT2G48130	1.56367	4.30044
AT1G09380	1.54972	-2.64393
AT4G18550	1.54782	1.37
AT5G66460	1.53849	1.62623
AT3G09910	1.5342	3.34427
AT1G79450	1.52398	1.0556
AT2G43570	1.50996	2.64693
AT1G72360	1.50892	-1.41875
AT2G04350	1.5087	2.69843
AT1G62300	1.50808	1.064
AT3G12700	1.50761	1.38597
AT3G02990	1.50298	1.26358
AT5G41460	1.50072	1.49021
AT1G55940	1.50054	3.41608
AT3G03310	1.49895	1.74521
AT1G02670	1.4989	1.76344
AT4G30850	1.49771	2.53487
AT1G77000	1.49669	1.63298
AT3G14590	1.49276	2.04485
AT1G28815	1.49001	1.35504
AT3G18950	1.48089	1.85008
AT1G73290	1.47125	1.79947
AT4G35690	1.47051	5.91182
AT3G25870	1.46263	1.4997
AT4G27657	1.45786	2.12835
AT1G63440	1.45248	1.70914
AT5G48430	1.45056	-2.02049
AT1G69480	1.44399	4.47817
AT4G39670	1.43838	2.46119
AT2G44970	1.43614	1.01304
AT3G53480	1.43322	-2.08854
AT1G43160	1.42788	6.10095
AT2G42350	1.42611	-1.55897
AT5G09430	1.42472	-1.14138
AT5G23240	1.42452	3.06646
AT2G33590	1.41563	2.2124
AT5G43350	1.41312	-3.78978
AT2G28780	1.41034	-3.32825
AT5G35110	1.40023	5.59745
AT1G69430	1.39698	1.05686
AT4G33070	1.3968	1.52931
AT3G01420	1.39149	2.01516
AT2G03850	1.39062	-2.20615
AT5G49620	1.38662	1.09393
AT5G65470	1.37519	1.3587
AT5G26010	1.37371	3.30227
AT1G69260	1.37079	3.68325
AT5G62630	1.36976	-1.03121
AT4G31210	1.36548	-1.10061
AT5G07460	1.36112	-1.65584
AT3G02140	1.35905	1.69069
AT1G17870	1.34752	2.04046
AT5G10230	1.34637	9.32668
AT4G04020	1.34274	1.12318
AT5G13750	1.34193	1.20965
AT1G65730	1.33399	-1.63667
AT5G57260	1.3338	-1.34514
AT1G56300	1.33115	1.63947
AT4G28790	1.32999	-3.7803
AT3G51540	1.32926	1.45631
AT1G28290	1.31892	-1.01917
AT5G62530	1.3182	1.26705
AT5G13080	1.31568	1.78647
AT3G14595	1.30898	2.11403
AT5G59320	1.30656	8.01889
AT1G67328	1.30064	-2.13908
AT1G24600	1.29413	6.51219
AT3G24090	1.29206	1.07136
AT5G14130	1.28487	6.55806
AT3G25620	1.27433	2.41537
AT1G18280	1.26857	-1.01576
AT1G02360	1.26499	-3.25102
AT2G01490	1.26491	1.0049
AT5G01520	1.25576	3.13153
AT5G67030	1.25259	1.28379
AT3G22600	1.25196	3.45654
AT5G04220	1.25053	1.31877
AT3G24170	1.24906	1.17254
AT1G79520	1.24324	1.7115
AT5G53120	1.24302	2.12508
AT5G36220	1.24123	-2.45443
AT5G02950	1.241	1.21969
AT3G22620	1.22373	2.88774
AT4G16620	1.21943	1.80119
AT2G39510	1.219	5.14305
AT1G13740	1.21676	1.71445
AT1G50260	1.20894	1.09423
AT4G19810	1.20113	2.01005
AT2G39200	1.19823	-1.2417
AT2G38740	1.19582	1.17677
AT2G31980	1.19411	2.17576
AT3G53940	1.19339	-1.24993
AT5G10580	1.19298	-1.8321
AT5G60950	1.1878	-2.25505
AT3G56275	1.18769	5.8895
AT1G51140	1.1859	3.21061
AT4G32810	1.18399	-1.79936
AT3G25640	1.18385	1.90917
AT1G78070	1.17503	1.68166
AT4G12000	1.1656	1.54
AT1G35720	1.15616	1.23981
AT2G25620	1.15471	1.10167
AT1G21000	1.14398	1.16025
AT3G03240	1.13964	3.58587
AT1G01480	1.13911	1.40203
AT5G40640	1.13184	1.74774
AT1G73480	1.12986	1.94958
AT5G61820	1.12656	1.52327
AT2G22470	1.12635	2.08518
AT3G09220	1.12564	-1.98048
AT1G22065	1.11217	1.22508
AT2G39380	1.10757	-2.60166
AT1G01720	1.10702	1.14745
AT5G40780	1.10453	-2.03012
AT2G41210	1.10077	1.2327
AT1G05100	1.09997	4.19668
AT4G24480	1.09993	1.88964
AT5G54040	1.09778	-2.25661
AT5G56150	1.09508	1.16267
AT2G20560	1.09075	1.82908
AT3G03280	1.09029	1.11249
AT1G18940	1.08069	1.16716
AT5G67370	1.07131	2.18306
AT2G45220	1.06925	1.13726
AT1G51830	1.06274	-2.09822
AT1G30840	1.06064	-1.30701
AT5G15970	1.05894	2.29743
AT3G12500	1.05837	4.23047
AT1G61360	1.05409	-1.10026
AT2G37870	1.05256	5.57425
AT1G15510	1.05183	-1.1865
AT5G47950	1.04399	-2.99325
AT5G62480	1.04207	4.79644
AT5G10170	1.04138	-1.04944
AT5G49850	1.03716	-3.78965
AT1G15960	1.03602	2.72112
AT5G55400	1.03475	1.24324
AT5G03180	1.03305	1.26499
AT5G61430	1.02861	2.14271
AT4G23700	1.02639	2.29744
AT1G78610	1.02207	1.6258
AT1G30620	1.01874	1.06164
AT5G67340	1.01309	1.70374
AT2G21180	1.0066	1.5073
AT2G37440	1.00138	3.1918
AT1G32450	-1.00245	-1.89997
AT4G11530	-1.00356	-1.76381
AT4G05100	-1.00567	2.71578
AT4G12545	-1.01184	-2.29088
AT1G01830	-1.01869	1.0488
AT3G52920	-1.02026	1.29661
AT1G07150	-1.02496	1.01233
AT2G38790	-1.02698	2.5458
AT3G45710	-1.0317	-1.70396
AT1G10370	-1.03759	2.57829
AT2G30360	-1.03859	1.48472
AT2G29995	-1.04793	-1.22312
AT5G37550	-1.0538	1.13555
AT5G52830	-1.07799	-1.83741
AT5G38100	-1.10049	-1.385
AT4G18510	-1.10459	-2.55526
AT4G10250	-1.11895	1.77174
AT2G34610	-1.12268	6.47022
AT1G68620	-1.12378	1.45214
AT3G49120	-1.12887	1.43038
AT4G19370	-1.132	-2.14932
AT3G13730	-1.13417	-1.67013
AT4G00950	-1.14163	-1.00361
AT5G42930	-1.16322	1.78739
AT2G39400	-1.17576	1.35519
AT4G16146	-1.18646	1.74862
AT2G36500	-1.19029	2.718
AT3G45160	-1.19321	-1.19462
AT4G39675	-1.19764	-2.40249
AT4G25000	-1.19941	1.39641
AT1G45249	-1.19955	2.20197
AT5G24530	-1.20015	1.91219
AT1G53940	-1.21036	-2.40884
AT3G01260	-1.21145	-5.53263
AT3G27884	-1.21562	-1.05593
AT3G53200	-1.2171	-2.55287
AT5G53110	-1.21865	-2.03437
AT3G48020	-1.22248	2.50914
AT4G28040	-1.23575	1.26718
AT1G72200	-1.25486	-1.13955
AT4G39360	-1.25525	1.36986
AT4G02360	-1.25893	5.18813
AT1G22160	-1.26133	1.62053
AT1G21130	-1.26259	1.41928
AT4G30460	-1.27771	2.93241
AT5G04380	-1.27803	2.53105
AT3G05630	-1.28125	2.02695
AT3G30210	-1.28149	5.66481
AT4G06536	-1.29022	1.57349
AT5G54585	-1.29788	1.56907
AT4G28350	-1.30364	1.49681
AT1G58602	-1.31475	-1.20213
AT1G73300	-1.32227	-2.24213
AT3G21670	-1.33213	2.06842
AT1G45015	-1.33227	-3.93505
AT1G28230	-1.34253	1.87411
AT1G65845	-1.36329	-1.6217
AT5G15190	-1.37468	2.93889
AT1G67920	-1.38861	1.33953
AT1G64780	-1.39293	-1.01235
AT4G13860	-1.39325	-1.33842
AT4G33120	-1.3939	-2.51588
AT1G22500	-1.4015	-2.84613
AT4G13290	-1.40681	1.96375
AT4G18205	-1.41918	-1.67554
AT1G09090	-1.43368	-2.63269
AT1G64380	-1.4347	1.52119
AT3G05890	-1.44742	1.44984
AT5G47640	-1.45247	1.47392
AT2G36120	-1.45749	-1.95467
AT5G44820	-1.46013	1.13784
AT1G73220	-1.47038	1.04947
AT1G21100	-1.47062	-4.71519
AT1G26250	-1.47812	-3.71921
AT5G64100	-1.48549	-3.09294
AT5G59680	-1.4956	-2.7696
AT2G34500	-1.4998	1.67128
AT3G60490	-1.50253	-1.19299
AT4G01360	-1.51359	1.23837
AT1G50560	-1.54283	-1.67539
AT1G67110	-1.54822	-3.28485
AT5G04120	-1.55078	2.69814
AT5G53870	-1.5568	7.05917
AT3G09940	-1.57642	-2.10394
AT2G35585	-1.57726	1.65051
AT4G37220	-1.58315	1.47731
AT1G30760	-1.58664	-4.21574
AT4G03420	-1.58849	1.10702
AT4G23493	-1.62365	1.31935
AT1G29090	-1.6396	-4.33909
AT1G14185	-1.71804	-1.55882
AT1G18870	-1.71968	1.49904
AT1G75880	-1.73057	2.74598
AT5G24120	-1.73467	1.00441
AT1G68530	-1.74155	1.52206
AT3G32980	-1.743	1.0465
AT2G05510	-1.76045	3.31731
AT3G59440	-1.76437	2.55432
AT1G19050	-1.78925	-1.63642
AT2G01900	-1.82043	-2.09598
AT1G27020	-1.83673	-2.65903
AT3G55500	-1.85754	1.10954
AT4G12470	-1.89263	-2.36719
AT4G07820	-1.93187	-1.47305
AT3G46230	-1.93424	1.17751
AT1G69490	-1.93674	1.12503
AT3G57540	-1.93688	4.5096
AT3G24500	-1.94924	1.17755
AT5G64190	-1.98439	-2.10949
AT4G14250	-1.98614	-2.74153
AT3G50190	-2.07341	-1.72506
AT5G57785	-2.08206	1.5343
AT2G47270	-2.08231	1.10786
AT5G28630	-2.09608	-3.24198
AT2G46740	-2.12562	-2.27689
AT2G28630	-2.14927	-1.33297
AT2G34490	-2.15924	-1.36621
AT5G56870	-2.18683	-1.05878
AT1G78460	-2.20364	-1.93882
AT5G25610	-2.20863	3.55415
AT2G34080	-2.25601	-2.85977
AT4G18290	-2.27182	-1.36178
AT3G45840	-2.3454	-1.17414
AT2G22122	-2.39388	-2.69747
AT5G10770	-2.41832	1.43349
AT5G47450	-2.48214	1.33146
AT1G73330	-2.49587	-1.80798
AT5G37300	-2.50483	4.11415
AT2G34010	-2.52466	-2.06123
AT2G28860	-2.53347	-4.95977
AT5G16170	-2.54706	-1.01884
AT5G38430	-2.6248	-1.15614
AT1G70260	-2.70696	-7.4307
AT3G14260	-2.77051	-4.70997
AT3G26290	-2.93574	-1.04063
AT2G37130	-3.08454	-1.45999
AT4G14819	-3.16857	2.23574
AT2G19970	-3.37058	-2.00285
AT5G39020	-3.45768	-4.20659
AT3G59010	-3.65332	1.00591

## Sheet: Figure 4
Figure 4b					Figure 4c					Figure 4d				Figure 4e				Figure 4f					Figure 4h, i
bins	ABI5_ABI5onlytargets	ABI5_ENAP1onlytargets	ABI5_cobindingtargets		bins	ENAP1_ABI5onlytargets	ENAP1_ENAP1onlytargets	ENAP1_cobindingtargets		Gene_ID	log2FC(ENAP1ox vs. Col-0)	log2FC(abi5-1 vs. Col-0)		bins	ABI5 binding	ENAP1 binding		bins	1< log2FC < 2	2< log2FC <=3	log2FC >3			Mock															ABA
1	0.0668103	-0.12832	0.0962892		1	0.555279	0.3146	0.917083		AT4G09610	7.72187	-6.03344		1	-0.0897369	0.343054		1	-0.126225	0.0151247	-0.0294152		Time after stratification (h)	Col-0			Ws			ENAP1ox			abi5-1			ENAP1ox/abi5-1			Col-0			Ws			ENAP1ox			abi5-1
2	0.0696264	-0.129621	0.0992615		2	0.561024	0.313225	0.916277		AT5G54740	7.69255	-2.51722		2	-0.0839849	0.318005		2	-0.128178	0.0145974	-0.025689		0	0	0	0	0	0	0	0	0	0	0	0	0	0	0	0	0	0	0	0	0	0	0	0	0	0	0
3	0.0738656	-0.131276	0.100665		3	0.569644	0.329445	0.912228		AT5G40010	7.49676	3.74115		3	-0.079939	0.292851		3	-0.116524	0.028843	-0.0232595		12	0	0	0	0	0	0	0	0	0	0	0	0	0	0	0	0	0	0	0	0	0	0	0	0	0	0
4	0.0784473	-0.130303	0.103239		4	0.578302	0.34118	0.927204		AT5G07190	7.25917	2.93987		4	-0.0792266	0.330685		4	-0.100063	0.0110316	-0.0303884		24	98.3333	91.6667	95	85	60	85	11.6667	10	8.33333	88.3333	85	85	16.6667	21.6667	11.1111	1.66667	1.66667	0	0	0	0	0	0	0	13.3333	16.6667
5	0.0798772	-0.12896	0.104059		5	0.584628	0.351613	0.92432		AT2G36640	7.18826	1.14481		5	-0.0719322	0.353011		5	-0.0928446	-0.0237436	-0.0440254		36	100	100	100	100	100	100	90	90	88.3333	95	95	95	91.6667	86.6667	85.7143	10	5	6.66667	10	10	10	0	0	0	70	68.3333
6	0.0817293	-0.127669	0.103198		6	0.59569	0.363027	0.918733		AT1G80090	7.00766	-1.40997		6	-0.0665713	0.382938		6	-0.0938374	-0.0335474	-0.0442923		48	100	100	100	100	100	100	98.3333	95	96.6667	98.3333	98.3333	96.6667	96.6667	95	93.6508	18.3333	13.3333	13.3333	25	20	21.6667	0	0	0	86.6667	86.6667
7	0.0856186	-0.124517	0.103592		7	0.604471	0.369169	0.929344		AT4G27150	6.96689	-1.18728		7	-0.0699025	0.380966		7	-0.0895813	-0.0391196	-0.0348861		60	100	100	100	100	100	100	98.3333	98.3333	96.6667	100	98.3333	98.3333	98.3333	98.3333	98.4127	43.3333	45	41.6667	41.6667	30	31.6667	6.66667	1.66667	1.66667	95	96.6667
8	0.0904607	-0.124559	0.107188		8	0.617344	0.37217	0.950717		AT1G04560	6.90951	1.2869		8	-0.0706367	0.406363		8	-0.080611	-0.05209	-0.0349731		72	100	100	100	100	100	100	98.3333	98.3333	96.6667	100	100	98.3333	98.3333	100	100	63.3333	56.6667	56.6667	48.3333	41.6667	40	6.66667	5	1.66667	98.3333	96.6667
9	0.0921377	-0.123909	0.112362		9	0.626739	0.384887	0.960446		AT5G10000	6.89502	1.76554		9	-0.063985	0.429605		9	-0.0833405	-0.0613769	-0.0368016		84	100	100	100	100	100	100	98.3333	98.3333	96.6667	100	100	98.3333	98.3333	100	100	85	75	75	63.3333	65	55	13.3333	10	11.6667	100	96.6667
10	0.0941862	-0.123258	0.112646		10	0.631532	0.392662	0.977063		AT2G34740	6.6657	-4.28103		10	-0.059286	0.446921		10	-0.0702948	-0.0662923	-0.0377696		96	100	100	100	100	100	100	98.3333	98.3333	96.6667	100	100	98.3333	98.3333	100	100	90	80	85	76.6667	76.6667	68.3333	16.6667	11.6667	16.6667	100	96.6667
11	0.0950648	-0.126366	0.113752		11	0.637068	0.412667	0.977779		AT4G26740	6.58722	-1.39667		11	-0.0615841	0.476194		11	-0.0709528	-0.081368	-0.0425131		108	100	100	100	100	100	100	98.3333	98.3333	96.6667	100	100	98.3333	98.3333	100	100	90	90	91.6667	83.3333	83.3333	80	28.3333	16.6667	23.3333	100	96.6667
12	0.0973405	-0.12714	0.114783		12	0.644094	0.426596	0.975065		AT2G25980	6.52184	-1.6052		12	-0.0545349	0.492793		12	-0.0650763	-0.0681336	-0.0375257		120	100	100	100	100	100	100	98.3333	98.3333	96.6667	100	100	98.3333	98.3333	100	100	96.6667	91.6667	95	85	86.6667	83.3333	31.6667	20	28.3333	100	96.6667
13	0.0986531	-0.123997	0.116954		13	0.654082	0.435317	0.980758		AT3G26200	6.40154	-2.58808		13	-0.0570353	0.533623		13	-0.0542672	-0.0680759	-0.0367501
14	0.100333	-0.122728	0.117797		14	0.662168	0.444735	0.971237		AT2G28490	6.39687	1.168		14	-0.0515958	0.543177		14	-0.0566879	-0.0745967	-0.0381292
15	0.103009	-0.124512	0.115858		15	0.664093	0.449981	0.977153		AT3G53040	6.36339	2.26686		15	-0.0455216	0.534225		15	-0.0531832	-0.0807323	-0.043215
16	0.105	-0.127125	0.11649		16	0.673825	0.460554	0.989601		AT1G54870	6.3619	1.28923		16	-0.0474461	0.526375		16	-0.0499056	-0.0687804	-0.0469512
17	0.109961	-0.12571	0.115366		17	0.686186	0.469804	0.992316		AT4G09600	6.3507	-2.64911		17	-0.0485821	0.51277		17	-0.0481743	-0.0697453	-0.0467801
18	0.111078	-0.124995	0.114433		18	0.699793	0.478368	0.996655		AT2G18660	6.3205	4.45168		18	-0.0486666	0.501823		18	-0.058286	-0.0812117	-0.0495168
19	0.113449	-0.125514	0.113125		19	0.712259	0.483834	1.00779		AT5G18910	6.31882	-3.15208		19	-0.0476717	0.517433		19	-0.0667906	-0.0733871	-0.0487397
20	0.116918	-0.125722	0.111816		20	0.716469	0.49526	1.01705		AT3G54940	6.28108	1.27388		20	-0.0542954	0.521846		20	-0.0746759	-0.0795441	-0.0596141
21	0.119223	-0.127315	0.113902		21	0.727326	0.504564	1.02862		AT5G53270	6.23898	-2.62979		21	-0.0584253	0.55419		21	-0.0791709	-0.063108	-0.062522
22	0.119273	-0.128802	0.117995		22	0.737008	0.516393	1.04854		AT1G77950	6.19316	1.89247		22	-0.0680836	0.590723		22	-0.0662746	-0.0365684	-0.044062
23	0.117254	-0.127295	0.120945		23	0.738918	0.526279	1.0637		AT4G28420	6.17279	-3.6464		23	-0.0718645	0.583071		23	-0.0732465	-0.0204495	-0.0379036
24	0.118725	-0.126738	0.119719		24	0.746504	0.530887	1.08074		AT5G64060	6.0175	1.07459		24	-0.0564096	0.587457		24	-0.0795295	-0.00605467	-0.0400607
25	0.120681	-0.127897	0.120732		25	0.753804	0.536358	1.09554		AT4G36700	5.97514	1.93505		25	-0.0572106	0.617482		25	-0.0859803	-0.0129416	-0.0425472
26	0.123715	-0.126494	0.124304		26	0.754337	0.540334	1.11472		AT3G01570	5.95128	-1.01047		26	-0.0615401	0.611917		26	-0.0910486	0.00353005	-0.0258649
27	0.126461	-0.127927	0.128725		27	0.767163	0.542503	1.13028		AT3G05260	5.92281	2.28655		27	-0.0666326	0.655542		27	-0.0893242	0.00450054	-0.0223231
28	0.129918	-0.129432	0.128734		28	0.768656	0.547697	1.14638		AT1G16730	5.92094	-1.02396		28	-0.0615596	0.674675		28	-0.100363	-0.00294934	-0.0268111
29	0.134465	-0.128441	0.131942		29	0.774743	0.560049	1.17		AT1G80470	5.88117	6.22798		29	-0.0589906	0.665981		29	-0.0961178	-0.0048918	-0.0378529
30	0.137167	-0.125165	0.136703		30	0.782611	0.561727	1.1808		AT2G05580	5.86643	-1.18794		30	-0.0669237	0.680037		30	-0.10186	0.0108793	-0.0351068
31	0.13923	-0.12354	0.139708		31	0.784563	0.567869	1.19021		AT4G36600	5.80251	-3.04937		31	-0.0698494	0.705632		31	-0.0997855	0.0125283	-0.031655
32	0.137509	-0.124603	0.142239		32	0.789713	0.584918	1.19484		AT5G53895	5.78008	-1.63823		32	-0.0700035	0.713606		32	-0.102814	0.0150782	-0.0278352
33	0.140013	-0.125	0.146058		33	0.797224	0.596505	1.21099		AT2G38340	5.77665	1.37385		33	-0.0671149	0.730508		33	-0.106948	0.0230093	-0.0199248
34	0.145229	-0.123664	0.150346		34	0.807713	0.61078	1.22296		AT5G45690	5.74678	1.27405		34	-0.0669271	0.739533		34	-0.108709	0.0283911	-0.00583283
35	0.147442	-0.123205	0.15329		35	0.82259	0.627731	1.24082		AT1G08170	5.73295	1.06226		35	-0.0654088	0.741511		35	-0.0987001	0.048568	0.0116186
36	0.150528	-0.120874	0.15621		36	0.836137	0.645434	1.24763		AT1G26410	5.70032	-4.24972		36	-0.0597426	0.782107		36	-0.0997061	0.0463075	0.0156862
37	0.153961	-0.119835	0.160676		37	0.844382	0.662273	1.25499		AT3G02480	5.68669	-1.27566		37	-0.0456477	0.766803		37	-0.104727	0.051673	0.00945815
38	0.161837	-0.118975	0.160568		38	0.85949	0.673	1.26742		AT1G77960	5.68385	2.36027		38	-0.0442047	0.744609		38	-0.105451	0.0475018	0.0089379
39	0.168242	-0.118612	0.166384		39	0.871517	0.682983	1.27074		AT2G42560	5.66252	1.50723		39	-0.0497728	0.764844		39	-0.104799	0.0331779	0.0135362
40	0.170996	-0.120034	0.17192		40	0.879887	0.702458	1.27707		AT1G48470	5.60477	-1.67723		40	-0.050399	0.771958		40	-0.099568	0.045948	0.0242823
41	0.172255	-0.121776	0.17386		41	0.895264	0.720065	1.2894		AT2G41470	5.48167	2.40127		41	-0.047902	0.765806		41	-0.0903474	0.0244517	0.0175176
42	0.173649	-0.121258	0.177404		42	0.912714	0.736499	1.29182		AT5G18450	5.43435	1.3521		42	-0.0401875	0.762591		42	-0.0787361	0.0359457	0.0263875
43	0.175653	-0.118867	0.180726		43	0.924678	0.753144	1.30202		AT4G18650	5.42973	-3.20441		43	-0.0384909	0.779103		43	-0.0679066	0.0449667	0.0288551
44	0.180018	-0.1199	0.183858		44	0.934351	0.775036	1.31587		AT2G19320	5.41044	-1.85767		44	-0.028204	0.781995		44	-0.0571302	0.0494202	0.0391598
45	0.185113	-0.120771	0.193572		45	0.945261	0.794508	1.32183		AT3G17520	5.39787	1.22523		45	-0.021327	0.753609		45	-0.0419882	0.0486967	0.0461704
46	0.188075	-0.12157	0.198131		46	0.956955	0.818384	1.33286		AT5G66400	5.37612	1.7806		46	-0.0108096	0.746945		46	-0.037895	0.0558363	0.0517419
47	0.192087	-0.120906	0.204062		47	0.974451	0.847397	1.34751		AT1G07645	5.34067	1.37269		47	-0.00097361	0.738902		47	-0.0367898	0.062876	0.0493311
48	0.199141	-0.118575	0.21059		48	0.987476	0.876892	1.36091		AT2G43100	5.33723	-2.40561		48	0.00363643	0.77832		48	-0.0273442	0.0575012	0.0495819
49	0.205001	-0.116643	0.214498		49	0.999172	0.896806	1.37671		AT3G22910	5.3254	2.02137		49	0.00309193	0.826928		49	-0.0242518	0.0584077	0.0614168
50	0.213297	-0.115944	0.223502		50	1.01977	0.920511	1.39874		AT2G41280	5.1113	1.36945		50	0.00820007	0.861242		50	-0.0220352	0.0504243	0.072603
51	0.220958	-0.117045	0.233457		51	1.03439	0.942762	1.42237		AT1G01520	5.01903	-1.76317		51	0.0153738	0.902747		51	-0.0127965	0.0642803	0.0823256
52	0.225165	-0.114477	0.241808		52	1.03754	0.961187	1.44697		AT1G47620	5.01846	-1.14157		52	0.0211278	0.933299		52	-0.00574075	0.0627708	0.0794495
53	0.231545	-0.112389	0.249582		53	1.046	0.990774	1.47288		AT1G32560	4.96606	-1.06762		53	0.0304876	0.939668		53	-0.00519797	0.0567456	0.0885153
54	0.240851	-0.109073	0.256737		54	1.05914	1.01566	1.50339		AT1G80740	4.96016	-3.60939		54	0.0328693	0.962573		54	-0.0025653	0.0617921	0.0971906
55	0.253114	-0.104401	0.267187		55	1.06753	1.04102	1.52168		AT5G50770	4.94342	1.59705		55	0.0373997	0.987089		55	0.0159105	0.0801789	0.109777
56	0.263979	-0.101979	0.282736		56	1.07958	1.06409	1.54414		AT1G73190	4.94158	1.50056		56	0.0428515	1.00158		56	0.0303267	0.105603	0.126103
57	0.273814	-0.100514	0.295387		57	1.09583	1.09268	1.5684		AT1G64930	4.90362	5.81928		57	0.0595453	1.0242		57	0.0253454	0.120367	0.129748
58	0.288347	-0.100347	0.310604		58	1.11357	1.11697	1.57619		AT5G62800	4.89277	1.7713		58	0.0749202	1.02836		58	0.0331592	0.133513	0.144085
59	0.303838	-0.0972516	0.323833		59	1.12657	1.15199	1.58554		AT1G73620	4.8492	1.79718		59	0.0739944	1.01249		59	0.0328853	0.127901	0.157054
60	0.319426	-0.093827	0.338361		60	1.13558	1.18192	1.61248		AT1G26380	4.84661	-4.62269		60	0.084834	1.02378		60	0.0392399	0.122812	0.163016
61	0.334193	-0.0903778	0.357285		61	1.1616	1.20928	1.63306		AT3G50980	4.82759	1.41905		61	0.0907599	1.03988		61	0.0462131	0.128953	0.173586
62	0.347009	-0.0889603	0.374263		62	1.17717	1.25343	1.65157		AT5G55135	4.8242	-4.04108		62	0.096734	1.03453		62	0.0410755	0.138074	0.178549
63	0.363158	-0.0862369	0.389806		63	1.18566	1.28774	1.66094		AT2G21820	4.73109	1.28144		63	0.105346	1.02325		63	0.0520675	0.16664	0.206299
64	0.38313	-0.0836116	0.405322		64	1.19888	1.3221	1.67601		AT3G51810	4.72164	-2.58928		64	0.104955	1.04303		64	0.0597188	0.183555	0.242126
65	0.400592	-0.0785491	0.42517		65	1.20853	1.35553	1.69228		AT5G54070	4.57966	2.24943		65	0.123753	1.06226		65	0.0815899	0.207176	0.260325
66	0.420616	-0.0724876	0.44989		66	1.21527	1.38698	1.7055		AT1G42980	4.52911	2.6383		66	0.144565	1.0751		66	0.092773	0.202361	0.27243
67	0.44249	-0.0695903	0.469887		67	1.22145	1.41491	1.71982		AT1G22980	4.48923	3.55712		67	0.164709	1.07719		67	0.105662	0.209178	0.277565
68	0.466988	-0.0651092	0.49071		68	1.22223	1.45636	1.7391		AT3G56350	4.47783	1.04363		68	0.176291	1.06343		68	0.120723	0.220458	0.286302
69	0.493504	-0.0630811	0.513305		69	1.23172	1.4908	1.75543		AT2G21810	4.46537	3.24103		69	0.185505	1.1001		69	0.131473	0.239885	0.31985
70	0.51617	-0.0576885	0.540294		70	1.23321	1.52397	1.76583		AT5G54000	4.44958	1.12699		70	0.197553	1.0989		70	0.132932	0.246602	0.333559
71	0.542661	-0.0513675	0.566065		71	1.23131	1.56251	1.77895		AT1G29680	4.42892	1.5898		71	0.218936	1.11077		71	0.138565	0.25233	0.349404
72	0.571261	-0.0459819	0.591824		72	1.22912	1.59543	1.79968		AT1G36920	4.40188	1.57148		72	0.225636	1.09109		72	0.152328	0.2445	0.361965
73	0.59902	-0.0370835	0.617465		73	1.2419	1.62366	1.8121		AT4G15236	4.3917	2.12357		73	0.235974	1.0975		73	0.1602	0.26096	0.382965
74	0.624694	-0.030447	0.647054		74	1.24148	1.65117	1.81973		AT1G71140	4.38655	1.54489		74	0.249126	1.08729		74	0.173794	0.295813	0.411134
75	0.644817	-0.0243891	0.679208		75	1.23554	1.68265	1.83401		AT1G52690	4.37	1.25201		75	0.263116	1.09438		75	0.189351	0.32453	0.431017
76	0.671518	-0.0168032	0.711852		76	1.23295	1.71624	1.84903		AT1G54860	4.36446	1.84552		76	0.283483	1.1137		76	0.201737	0.336665	0.459067
77	0.699536	-0.00811627	0.738098		77	1.23428	1.75177	1.86246		AT1G17180	4.35806	-2.49488		77	0.300969	1.12574		77	0.208573	0.320611	0.475116
78	0.725743	-0.00263936	0.769741		78	1.23182	1.78054	1.86534		AT3G19920	4.28315	1.2811		78	0.320639	1.16392		78	0.209029	0.312776	0.48478
79	0.749442	0.00503893	0.794527		79	1.22012	1.80557	1.8798		AT1G03980	4.26565	-1.0202		79	0.331763	1.16233		79	0.231062	0.333689	0.490836
80	0.768682	0.0131695	0.821001		80	1.21359	1.8287	1.88921		AT4G13190	4.24792	-2.36761		80	0.336528	1.14303		80	0.228759	0.324893	0.492422
81	0.789524	0.0221881	0.843777		81	1.19913	1.84783	1.90407		AT1G64940	4.2373	3.04007		81	0.351004	1.11836		81	0.236175	0.328273	0.496555
82	0.809323	0.0290711	0.863717		82	1.18239	1.87277	1.91263		AT1G71890	4.23625	-1.50538		82	0.350591	1.13137		82	0.245307	0.330109	0.514606
83	0.824075	0.0352007	0.886504		83	1.15995	1.89955	1.92558		AT1G05510	4.16132	1.59162		83	0.35645	1.1206		83	0.25211	0.338612	0.530971
84	0.834829	0.0422653	0.898861		84	1.14191	1.91354	1.93294		AT5G61320	4.155	5.91778		84	0.369725	1.08781		84	0.256986	0.350245	0.537574
85	0.839496	0.0468838	0.911133		85	1.12603	1.93386	1.93253		AT5G33399	4.1489	-4.73129		85	0.380979	1.05074		85	0.248981	0.33413	0.523857
86	0.845814	0.0510793	0.922688		86	1.10075	1.95185	1.93166		AT5G01300	4.14887	1.00599		86	0.386646	1.01623		86	0.241429	0.320613	0.516405
87	0.848051	0.0557502	0.923776		87	1.07777	1.97474	1.94068		AT1G73160	4.13958	-1.88497		87	0.376062	1.02108		87	0.232283	0.307325	0.500437
88	0.844134	0.0576634	0.922338		88	1.06825	1.9964	1.95017		AT1G47540	4.11652	-1.30729		88	0.368591	0.994814		88	0.211729	0.303652	0.499873
89	0.835547	0.0587567	0.915894		89	1.05415	2.0139	1.95942		AT4G11910	4.09838	1.97048		89	0.356285	0.946595		89	0.201102	0.278364	0.4682
90	0.82411	0.0584907	0.905371		90	1.03528	2.02588	1.96604		AT2G19900	4.08885	1.77245		90	0.34516	0.907908		90	0.192554	0.231188	0.428614
91	0.811123	0.0576752	0.894565		91	1.01602	2.02761	1.97599		AT2G26040	4.08658	-1.26967		91	0.32472	0.865992		91	0.180604	0.203152	0.39989
92	0.795839	0.0563732	0.879827		92	0.997949	2.01152	1.97139		AT4G18660	4.0815	1.61483		92	0.302442	0.85412		92	0.189544	0.207152	0.395054
93	0.772064	0.0542395	0.859506		93	0.964457	1.98855	1.9564		AT4G39130	4.0595	-2.78942		93	0.282769	0.835399		93	0.186243	0.198194	0.385517
94	0.745738	0.0495878	0.836586		94	0.928943	1.95497	1.9388		AT1G23550	4.05937	1.17327		94	0.285229	0.810138		94	0.167026	0.175778	0.35684
95	0.720907	0.0445566	0.807752		95	0.891244	1.92101	1.92741		AT4G18620	4.05338	-8.84282		95	0.279021	0.783514		95	0.161323	0.191513	0.348283
96	0.69298	0.0387133	0.778407		96	0.847381	1.88444	1.92242		AT1G30860	4.02222	1.5391		96	0.255444	0.708255		96	0.150588	0.182608	0.327402
97	0.660845	0.0331753	0.745674		97	0.801651	1.83614	1.89397		AT1G63930	4.00255	-4.73771		97	0.249067	0.646435		97	0.13155	0.163854	0.305901
98	0.625227	0.0274398	0.707204		98	0.751961	1.78045	1.86224		AT5G57550	3.99928	3.32143		98	0.233692	0.591772		98	0.105	0.144884	0.283241
99	0.585902	0.0191236	0.672898		99	0.704238	1.71889	1.8162		AT5G19560	3.96926	-3.91976		99	0.21357	0.51248		99	0.0878562	0.128835	0.247121
100 (TSS)	0.553096	0.0125102	0.63152		100 (TSS)	0.645801	1.6626	1.75909		AT5G64750	3.93301	1.73107		100 (TSS)	0.188934	0.440872		100 (TSS)	0.0735713	0.126554	0.236473
101	0.5194	0.00442743	0.58974		101	0.582926	1.59867	1.70067		AT1G13340	3.92836	3.05761		101	0.162968	0.358483		101	0.0640432	0.118064	0.209141
102	0.483486	-0.00682062	0.55251		102	0.524975	1.52652	1.64059		AT4G18450	3.90792	-5.59253		102	0.14936	0.27225		102	0.0477481	0.118023	0.204315
103	0.447913	-0.018241	0.511445		103	0.469348	1.45214	1.58797		AT3G48300	3.8913	6.95056		103	0.131412	0.188302		103	0.0467521	0.0964873	0.174221
104	0.410892	-0.0273742	0.475453		104	0.410712	1.38199	1.53514		AT1G54020	3.85585	-3.2538		104	0.120543	0.106977		104	0.0262298	0.0766081	0.14843
105	0.38075	-0.0358132	0.437007		105	0.360841	1.3097	1.46794		AT5G16460	3.8533	1.96704		105	0.10593	0.048891		105	0.00742536	0.0844163	0.145612
106	0.347449	-0.046631	0.399554		106	0.30548	1.23284	1.39831		AT3G11325	3.84394	1.95338		106	0.0830147	-0.0291399		106	-0.00366443	0.0935169	0.142713
107	0.315548	-0.0559103	0.367531		107	0.252112	1.14849	1.3287		AT4G27160	3.83498	-1.03874		107	0.0714668	-0.111985		107	-0.0253532	0.0897875	0.129373
108	0.286836	-0.0650554	0.336446		108	0.196645	1.06104	1.25506		AT4G12870	3.81127	-7.52627		108	0.0642179	-0.191381		108	-0.033282	0.0813656	0.104189
109	0.260254	-0.0745694	0.311665		109	0.144168	0.982102	1.18803		AT4G22214	3.7758	-4.0867		109	0.0465137	-0.244556		109	-0.0465629	0.0605708	0.0853998
110	0.239477	-0.0836729	0.285967		110	0.105209	0.898369	1.12016		AT1G24090	3.7618	-1.09347		110	0.0305365	-0.267377		110	-0.0487675	0.0499126	0.0759495
111	0.215197	-0.0925023	0.256848		111	0.0701055	0.821947	1.05471		AT2G40435	3.76099	-2.02809		111	0.0147241	-0.298497		111	-0.0622106	0.0494605	0.0708238
112	0.194169	-0.100398	0.233992		112	0.0303722	0.744533	0.991146		AT1G69920	3.76067	-6.28269		112	0.00887584	-0.318182		112	-0.0750829	0.0368985	0.0603556
113	0.173181	-0.109962	0.214066		113	-0.00799417	0.669176	0.922303		AT3G52748	3.75988	-4.92535		113	-0.00065511	-0.334616		113	-0.0800137	0.0389893	0.051153
114	0.155692	-0.117012	0.192884		114	-0.0445865	0.602079	0.857729		AT5G35660	3.75242	-1.14029		114	-0.0123564	-0.344853		114	-0.0868401	0.0316866	0.0394429
115	0.140241	-0.125083	0.17395		115	-0.077855	0.531309	0.790178		AT3G26480	3.74882	-3.39168		115	-0.0192693	-0.362381		115	-0.09149	0.0570599	0.0519835
116	0.120942	-0.13299	0.155679		116	-0.104707	0.463201	0.72028		AT2G47770	3.71499	1.9114		116	-0.0283575	-0.380043		116	-0.0849585	0.0725684	0.0624183
117	0.107642	-0.140774	0.138858		117	-0.131539	0.393231	0.663073		AT5G60250	3.71024	-1.06315		117	-0.0252219	-0.394595		117	-0.0810684	0.0729221	0.0656852
118	0.0942833	-0.147665	0.122802		118	-0.157449	0.329611	0.613569		AT1G48130	3.68474	1.58652		118	-0.0169174	-0.419981		118	-0.074977	0.058957	0.0541391
119	0.0799033	-0.153912	0.111188		119	-0.174576	0.267481	0.563486		AT1G63210	3.67153	-6.8883		119	-0.0133328	-0.43666		119	-0.0708309	0.0462236	0.0463151
120	0.0679141	-0.160322	0.0932889		120	-0.187537	0.207928	0.50903		AT5G45310	3.66908	1.75509		120	-0.0155188	-0.443117		120	-0.075178	0.0235192	0.0304358
121	0.0554415	-0.163451	0.0735121		121	-0.204809	0.150332	0.445858		AT5G55750	3.64511	1.19668		121	-0.0169905	-0.478152		121	-0.0820407	0.0172465	0.0219772
122	0.0446462	-0.168032	0.0602781		122	-0.219851	0.0939846	0.403906		AT2G45360	3.63659	1.48519		122	-0.0277355	-0.48257		122	-0.085324	0.00110396	0.00567695
123	0.0351342	-0.173241	0.0474181		123	-0.235933	0.0433597	0.359099		AT2G35310	3.62322	-1.99092		123	-0.0354336	-0.506152		123	-0.0957313	0.00183561	0.000290348
124	0.026334	-0.177717	0.0364657		124	-0.252468	0.00407141	0.321887		AT1G15870	3.61079	1.16724		124	-0.0447983	-0.522325		124	-0.0976712	-0.000135689	-0.015028
125	0.0172527	-0.182197	0.0271295		125	-0.266424	-0.0285555	0.2922		AT5G43980	3.60632	1.15392		125	-0.0528186	-0.517636		125	-0.105681	-0.00246798	-0.0131018
126	0.00817537	-0.184083	0.0137714		126	-0.270397	-0.0572921	0.256669		AT1G26420	3.60417	-3.50958		126	-0.0610138	-0.488697		126	-0.110321	-0.00423946	-0.0124963
127	-0.000408794	-0.186809	0.00788802		127	-0.271823	-0.0786061	0.228694		AT4G08770	3.56167	1.64103		127	-0.064638	-0.492786		127	-0.104617	-0.017102	-0.0380252
128	-0.00737259	-0.189298	2.46675e-05		128	-0.274271	-0.0936166	0.205942		AT1G25310	3.56008	2.72341		128	-0.0668387	-0.471793		128	-0.103459	-0.0152384	-0.050905
129	-0.0146527	-0.192033	-0.00120438		129	-0.284705	-0.100339	0.186059		AT4G25530	3.53055	-1.41383		129	-0.0757748	-0.459538		129	-0.110648	-0.0102257	-0.0388252
130	-0.0203355	-0.194016	-0.0067423		130	-0.285686	-0.110009	0.178328		AT5G57810	3.52518	2.57189		130	-0.0811919	-0.458586		130	-0.107467	-0.00490321	-0.0384
131	-0.0247336	-0.195344	-0.0132037		131	-0.280861	-0.119573	0.170072		AT1G27140	3.51999	-3.16258		131	-0.0793355	-0.448558		131	-0.111257	-0.00698977	-0.0387581
132	-0.0290704	-0.195805	-0.0202022		132	-0.273644	-0.130259	0.160758		AT3G03640	3.49079	1.95882		132	-0.0765126	-0.464925		132	-0.108079	0.00552384	-0.0417039
133	-0.0332202	-0.196332	-0.0229325		133	-0.271984	-0.142287	0.15568		AT1G16850	3.47405	1.63274		133	-0.0785781	-0.468217		133	-0.110834	0.00694472	-0.0356709
134	-0.0360564	-0.197451	-0.0289931		134	-0.265353	-0.144802	0.153087		AT1G12950	3.45244	-3.57571		134	-0.0782775	-0.469116		134	-0.11591	0.0102363	-0.0364485
135	-0.0375167	-0.196945	-0.0334088		135	-0.26284	-0.151018	0.147766		AT3G48580	3.45124	1.86652		135	-0.0769092	-0.464211		135	-0.113826	0.0123357	-0.0384968
136	-0.0384848	-0.200195	-0.0361403		136	-0.263714	-0.158156	0.144082		AT2G18193	3.45062	-1.92398		136	-0.0799552	-0.452927		136	-0.110108	0.00601633	-0.0439386
137	-0.0423055	-0.199949	-0.0378626		137	-0.255829	-0.162834	0.142716		AT5G65090	3.43304	3.54289		137	-0.0797267	-0.440495		137	-0.102865	0.000388508	-0.0645039
138	-0.0453102	-0.200544	-0.0389822		138	-0.250686	-0.168781	0.153097		AT5G52300	3.38005	1.7809		138	-0.0802997	-0.448827		138	-0.0839143	-0.0123069	-0.0696368
139	-0.0491304	-0.201884	-0.0440242		139	-0.238025	-0.172877	0.157004		AT1G66360	3.36991	1.97151		139	-0.0860995	-0.433837		139	-0.0760572	-0.02335	-0.0730699
140	-0.0530785	-0.202811	-0.0492741		140	-0.236775	-0.173957	0.156791		AT2G29300	3.35148	-1.11889		140	-0.078489	-0.445258		140	-0.0745124	-0.0463716	-0.0886009
141	-0.0549026	-0.204423	-0.0505678		141	-0.226523	-0.17217	0.158279		AT5G38780	3.31963	-3.39408		141	-0.0759445	-0.444051		141	-0.0674334	-0.067796	-0.102765
142	-0.0551893	-0.206469	-0.0514237		142	-0.224126	-0.174309	0.161821		AT1G01580	3.31362	1.46493		142	-0.0823357	-0.457378		142	-0.0619966	-0.0596744	-0.0963961
143	-0.0554942	-0.206637	-0.0507798		143	-0.217406	-0.169026	0.170107		AT5G64080	3.30432	1.27649		143	-0.0852187	-0.435211		143	-0.0673461	-0.0555274	-0.0896267
144	-0.0578232	-0.208129	-0.0530293		144	-0.212458	-0.174087	0.170292		AT5G05340	3.26898	-1.78623		144	-0.0793648	-0.425052		144	-0.0684907	-0.0600083	-0.0966668
145	-0.0605194	-0.208887	-0.0534313		145	-0.201973	-0.177875	0.167904		AT1G66270	3.2659	-1.11511		145	-0.0790226	-0.421974		145	-0.0793449	-0.0868878	-0.116499
146	-0.0600973	-0.208393	-0.0533014		146	-0.183642	-0.187086	0.170884		AT1G09950	3.24671	2.27775		146	-0.0829228	-0.452935		146	-0.0847502	-0.102274	-0.128944
147	-0.0620681	-0.209272	-0.0508388		147	-0.175101	-0.197537	0.167744		AT4G38080	3.19157	1.80859		147	-0.0980031	-0.432019		147	-0.0869168	-0.114777	-0.14047
148	-0.0649558	-0.210166	-0.0489841		148	-0.167271	-0.200185	0.168928		AT5G46650	3.18935	-2.20681		148	-0.106692	-0.391115		148	-0.0789248	-0.110601	-0.152861
149	-0.0659237	-0.211671	-0.0501236		149	-0.154954	-0.207512	0.171033		AT3G49830	3.18566	2.56004		149	-0.113231	-0.361921		149	-0.06872	-0.115787	-0.153877
150	-0.0667554	-0.21181	-0.0497856		150	-0.147848	-0.214539	0.163751		AT2G41850	3.16385	-5.14046		150	-0.114809	-0.326842		150	-0.0632131	-0.0915338	-0.142199
151	-0.0666245	-0.209557	-0.0508799		151	-0.143509	-0.218919	0.171289		AT5G04500	3.16121	1.02064		151	-0.109892	-0.308855		151	-0.067802	-0.0772454	-0.131414
152	-0.0649268	-0.210648	-0.0495162		152	-0.143944	-0.211507	0.18139		AT5G06250	3.14851	-1.21405		152	-0.0999141	-0.264374		152	-0.066256	-0.0601216	-0.1009
153	-0.0677764	-0.212159	-0.0518078		153	-0.143376	-0.217509	0.180722		AT5G03795	3.11044	1.52335		153	-0.0971126	-0.262814		153	-0.0838852	-0.0791806	-0.10577
154	-0.0699788	-0.212426	-0.0504779		154	-0.147912	-0.223952	0.17674		AT2G02930	3.10951	1.47243		154	-0.0820124	-0.23156		154	-0.0833239	-0.0942643	-0.11022
155	-0.0687473	-0.211783	-0.045718		155	-0.153259	-0.228507	0.175219		AT1G32900	3.10635	-1.33309		155	-0.093607	-0.21625		155	-0.0839659	-0.0965817	-0.113757
156	-0.0701332	-0.21244	-0.0439791		156	-0.159119	-0.231511	0.172756		AT3G53230	3.09479	1.2145		156	-0.0953933	-0.21266		156	-0.0813026	-0.110132	-0.127927
157	-0.07103	-0.213374	-0.0388042		157	-0.161835	-0.23104	0.17553		AT1G01355	3.08675	-1.47689		157	-0.0970256	-0.236302		157	-0.0847716	-0.106511	-0.119479
158	-0.0713632	-0.213393	-0.0365548		158	-0.168002	-0.236162	0.173798		AT1G52920	3.08465	1.08791		158	-0.102211	-0.238517		158	-0.0859978	-0.103498	-0.108189
159	-0.0710426	-0.210771	-0.038398		159	-0.168825	-0.239067	0.171302		AT4G31520	3.07548	1.89005		159	-0.10009	-0.22638		159	-0.0925809	-0.0909716	-0.103185
160	-0.0724768	-0.211023	-0.0375514		160	-0.167192	-0.242072	0.178049		AT5G41550	3.06854	1.91772		160	-0.0954529	-0.214246		160	-0.0991715	-0.0918605	-0.106025
161	-0.0780376	-0.212306	-0.0372353		161	-0.164629	-0.25219	0.184965		AT1G14540	3.06316	-3.52433		161	-0.096589	-0.197905		161	-0.102905	-0.0878652	-0.107894
162	-0.0787532	-0.21043	-0.0372318		162	-0.156219	-0.261176	0.192255		AT4G24580	3.05982	-1.46233		162	-0.102255	-0.219815		162	-0.1026	-0.0710925	-0.0956408
163	-0.0808107	-0.208279	-0.0369622		163	-0.154734	-0.270683	0.200103		AT1G77120	2.99845	-1.06454		163	-0.105198	-0.194052		163	-0.0978753	-0.082479	-0.101691
164	-0.0803201	-0.205252	-0.0368049		164	-0.146455	-0.278247	0.200365		AT3G52740	2.99643	-1.20779		164	-0.0993014	-0.195526		164	-0.102011	-0.0820909	-0.107567
165	-0.0785276	-0.204708	-0.0372296		165	-0.135383	-0.277873	0.198534		AT1G02930	2.99485	-1.08977		165	-0.0996367	-0.178361		165	-0.108182	-0.0754244	-0.0954958
166	-0.0789144	-0.20532	-0.0364041		166	-0.133357	-0.279688	0.201124		AT5G43040	2.98949	-5.4477		166	-0.104573	-0.162952		166	-0.112144	-0.0682744	-0.0897691
167	-0.0791747	-0.206241	-0.0346697		167	-0.132648	-0.288792	0.193495		AT5G22540	2.95666	1.18968		167	-0.103491	-0.159402		167	-0.114349	-0.0573901	-0.0929054
168	-0.0783655	-0.205751	-0.0335155		168	-0.137748	-0.294906	0.19034		AT2G13960	2.95036	1.65294		168	-0.10305	-0.187534		168	-0.105684	-0.0338807	-0.0792525
169	-0.0790555	-0.205094	-0.0355933		169	-0.14226	-0.303086	0.185375		AT3G47780	2.94432	1.18241		169	-0.105682	-0.195616		169	-0.111186	-0.0336551	-0.0903127
170	-0.082067	-0.204501	-0.0356371		170	-0.140741	-0.309323	0.183766		AT2G40170	2.93164	-1.09247		170	-0.0947137	-0.197158		170	-0.110422	-0.0474948	-0.0993645
171	-0.0807776	-0.202906	-0.0327066		171	-0.148211	-0.310932	0.172721		AT5G16900	2.92289	2.21713		171	-0.102798	-0.195716		171	-0.123389	-0.0368748	-0.091159
172	-0.0795191	-0.200764	-0.0343544		172	-0.160778	-0.321243	0.15597		AT4G34950	2.91075	-1.26069		172	-0.107017	-0.14929		172	-0.12991	-0.029602	-0.0894739
173	-0.0808908	-0.200968	-0.0351207		173	-0.171388	-0.322668	0.152559		AT5G24240	2.90554	1.84533		173	-0.11007	-0.138364		173	-0.127504	-0.0239823	-0.0975039
174	-0.0811687	-0.199246	-0.0372126		174	-0.171742	-0.330238	0.156514		AT2G47140	2.90307	-2.95807		174	-0.112727	-0.138134		174	-0.12474	-0.0421097	-0.109827
175	-0.0807728	-0.19591	-0.0383026		175	-0.169384	-0.340692	0.158945		AT5G13200	2.90182	1.38623		175	-0.115215	-0.130841		175	-0.117555	-0.0358431	-0.110377
176	-0.0797172	-0.192748	-0.0377969		176	-0.170662	-0.350142	0.157647		AT5G19110	2.89294	-2.75333		176	-0.119523	-0.12509		176	-0.11754	-0.038471	-0.111097
177	-0.0800457	-0.19261	-0.0395974		177	-0.178613	-0.356154	0.161174		AT5G13210	2.87766	2.50445		177	-0.115812	-0.110902		177	-0.123032	-0.0328424	-0.111465
178	-0.0792558	-0.191975	-0.0413043		178	-0.177772	-0.364629	0.154065		AT4G24420	2.8575	6.35026		178	-0.116121	-0.0882001		178	-0.122883	-0.0165256	-0.100591
179	-0.0802425	-0.190527	-0.0399747		179	-0.182182	-0.374913	0.153143		AT1G48740	2.85022	1.9054		179	-0.119195	-0.0943924		179	-0.111409	-0.0306586	-0.0994165
180	-0.0830715	-0.191287	-0.0395277		180	-0.17848	-0.384641	0.146104		AT3G08770	2.84666	-1.948		180	-0.114026	-0.0901149		180	-0.117026	-0.0251168	-0.0929538
181	-0.0852384	-0.19182	-0.0366458		181	-0.185358	-0.39007	0.143712		AT4G18690	2.84501	2.74351		181	-0.107414	-0.0851796		181	-0.123372	-0.0297341	-0.0950314
182	-0.0873138	-0.188283	-0.0387295		182	-0.186198	-0.398925	0.145942		AT3G60660	2.832	-1.4171		182	-0.107739	-0.130783		182	-0.137088	-0.0353152	-0.0953721
183	-0.0883548	-0.185191	-0.0383569		183	-0.180718	-0.405687	0.13598		AT5G45840	2.81706	1.73578		183	-0.112107	-0.17051		183	-0.148025	-0.0362758	-0.095209
184	-0.0887768	-0.184093	-0.0363281		184	-0.190592	-0.409109	0.1363		AT2G02850	2.80649	-1.44006		184	-0.119513	-0.177072		184	-0.153529	-0.0381639	-0.0827184
185	-0.0875362	-0.1834	-0.0376743		185	-0.201494	-0.409082	0.135283		AT5G52310	2.80029	1.76513		185	-0.125216	-0.190942		185	-0.159886	-0.0333897	-0.0702402
186	-0.0877873	-0.181554	-0.042907		186	-0.209082	-0.408205	0.130457		AT5G25230	2.79877	1.43522		186	-0.122277	-0.204236		186	-0.149869	-0.0264589	-0.0652359
187	-0.0881089	-0.180721	-0.0469389		187	-0.214508	-0.407483	0.110011		AT3G04420	2.79273	-1.92637		187	-0.119591	-0.184543		187	-0.150382	-0.0174591	-0.0606591
188	-0.0901789	-0.17877	-0.0469053		188	-0.214533	-0.406476	0.101692		AT1G22380	2.79253	3.81665		188	-0.111933	-0.199389		188	-0.148341	-0.0155647	-0.051421
189	-0.0910239	-0.180239	-0.0429518		189	-0.222416	-0.400533	0.091117		AT5G66110	2.76813	1.10216		189	-0.110061	-0.193232		189	-0.14121	0.00681964	-0.034458
190	-0.0896125	-0.179925	-0.042092		190	-0.230338	-0.400946	0.0945701		AT4G15380	2.75334	-2.08196		190	-0.104659	-0.191143		190	-0.139803	0.0219529	-0.0309563
191	-0.0851579	-0.18097	-0.0408907		191	-0.223297	-0.403158	0.0911283		AT5G65070	2.75128	1.13594		191	-0.092951	-0.192351		191	-0.133688	0.0198074	-0.0375242
192	-0.0834791	-0.181144	-0.0394578		192	-0.219266	-0.406298	0.0930213		AT1G66620	2.74626	-1.26539		192	-0.0907784	-0.145979		192	-0.13233	0.0167085	-0.0342751
193	-0.0822062	-0.181434	-0.0380585		193	-0.216372	-0.408224	0.0893766		AT2G15128	2.71075	-9.4743		193	-0.0906454	-0.118613		193	-0.122181	0.00262295	-0.0377344
194	-0.0800725	-0.181792	-0.0372766		194	-0.218899	-0.404582	0.0881001		AT2G40340	2.71057	1.36164		194	-0.0884073	-0.113205		194	-0.126305	0.00996952	-0.0302078
195	-0.0796881	-0.181673	-0.0368482		195	-0.227948	-0.403761	0.0805484		AT2G19800	2.70489	-2.13722		195	-0.0846637	-0.133901		195	-0.130669	-0.00795743	-0.0437426
196	-0.0809576	-0.181725	-0.0390327		196	-0.226058	-0.405891	0.0693577		AT5G39610	2.70336	1.15479		196	-0.08332	-0.170377		196	-0.125516	-0.00304525	-0.0466042
197	-0.0787913	-0.180165	-0.0407683		197	-0.218287	-0.408644	0.0735253		AT2G25330	2.70032	-1.69838		197	-0.0928217	-0.204174		197	-0.117912	-0.00132436	-0.0492869
										AT2G43000	2.69384	-3.35939		198	-0.0915343	-0.202993
										AT1G78390	2.69027	1.36833		199	-0.0887721	-0.222653
										AT1G17170	2.68841	-1.86124
										AT4G12430	2.68097	-2.85213
										AT1G52450	2.68055	-1.16538
										AT4G00390	2.66742	-1.51651
										AT2G22600	2.66306	-1.69916
										AT5G58670	2.65752	1.84015
										AT2G47520	2.64726	-1.15592
										AT3G53650	2.59495	-6.18159
										AT5G05400	2.58117	-7.31577
										AT5G62820	2.57838	1.80649
										AT3G29000	2.56531	-3.05014
										AT5G24280	2.56057	1.76788
										AT2G34360	2.55857	1.37439
										AT3G51350	2.53527	-2.71615
										AT2G14520	2.52975	1.00236
										AT5G24155	2.52573	1.75012
										AT5G55490	2.52265	1.28481
										AT5G07060	2.50545	1.82138
										AT1G68238	2.50353	-1.68917
										AT3G25597	2.49714	-1.05311
										AT3G60160	2.49518	-4.35483
										AT1G61560	2.48576	3.55691
										AT1G80820	2.47363	-4.64778
										AT3G16980	2.44487	1.25855
										AT2G35930	2.44348	-5.1311
										AT1G70640	2.44256	-3.48268
										AT1G56430	2.43658	-4.35253
										AT2G02230	2.43381	1.04753
										AT2G23620	2.42841	-1.65993
										AT4G11310	2.41718	-1.43584
										AT2G21780	2.41704	1.36815
										AT4G02970	2.41402	-2.92081
										AT5G24150	2.39399	-1.33331
										AT5G23480	2.37793	-2.38064
										AT3G20710	2.36154	-4.49926
										AT1G64900	2.35916	1.96256
										AT4G13560	2.35587	1.62143
										AT4G02280	2.34487	1.27134
										AT5G24600	2.34322	1.46056
										AT1G61440	2.33974	4.33517
										AT2G35345	2.32937	-1.87363
										AT2G43620	2.314	-4.07854
										AT1G02920	2.31099	-1.31212
										AT3G50970	2.31008	-1.72069
										AT1G49700	2.27329	-6.30366
										AT4G29230	2.26774	1.01688
										AT2G46450	2.26662	-12.1373
										AT2G32830	2.23848	1.43397
										AT5G43420	2.23168	-5.15373
										AT2G37260	2.22212	-1.40305
										AT1G21520	2.2109	4.68768
										AT1G24575	2.20357	-1.49493
										AT1G72870	2.19766	1.82951
										AT1G44180	2.19426	6.45568
										AT3G54040	2.18274	-2.9127
										AT5G09950	2.17822	1.56521
										AT2G39110	2.16932	3.95699
										AT4G21070	2.15348	1.25752
										AT4G23590	2.13937	-1.60715
										AT5G23940	2.13157	-1.04172
										AT1G36060	2.12932	1.26926
										AT2G33070	2.10568	-1.68783
										AT1G53680	2.10107	1.16984
										AT3G63320	2.1009	2.66127
										AT3G29670	2.0858	1.909
										AT1G12320	2.08262	1.32965
										AT1G52855	2.08197	1.73902
										AT2G38860	2.07785	-1.53833
										AT3G12145	2.0738	-1.67139
										AT1G10110	2.06313	4.40128
										AT2G45930	2.06098	-3.59017
										AT1G26762	2.05737	-1.74044
										AT1G43910	2.05076	4.27306
										AT1G33102	2.0334	-4.82096
										AT1G65110	2.03163	2.74293
										AT1G71330	2.02533	1.10543
										AT5G55370	2.02412	1.53584
										AT1G30700	2.0192	-2.41045
										AT5G47220	2.00746	-1.83714
										AT4G24860	1.98314	-1.58608
										AT3G23250	1.97781	-2.32088
										AT3G09270	1.96927	-1.83397
										AT5G22140	1.96813	-1.05455
										AT5G57220	1.96445	-1.67553
										AT5G63990	1.95564	-1.29049
										AT3G04290	1.95459	-1.35175
										AT5G44980	1.92324	1.01029
										AT2G36780	1.92274	-1.48422
										AT1G23935	1.9204	-6.69218
										AT3G16150	1.89978	-1.98689
										AT5G65280	1.8948	2.16948
										AT3G21800	1.89399	-1.32968
										AT1G61275	1.89289	-1.96982
										AT4G08910	1.88316	-1.90331
										AT3G43210	1.87545	-1.19021
										AT1G61490	1.87392	1.87258
										AT3G18485	1.85062	1.3142
										AT5G62340	1.84632	-4.23687
										AT1G77450	1.84221	2.08374
										AT4G13572	1.83454	1.78236
										AT4G30250	1.8318	-1.74101
										AT5G13880	1.829	1.57724
										AT4G29030	1.82393	-1.0686
										AT5G18270	1.81496	-2.48294
										AT3G21730	1.81385	1.65822
										AT3G23800	1.81122	-1.01232
										AT4G03210	1.80601	-1.11746
										AT4G33260	1.79436	1.18238
										AT2G07170	1.79106	-1.26326
										AT1G51380	1.78071	1.02096
										AT1G22220	1.77455	-2.24107
										AT5G37750	1.76277	-6.96077
										AT1G29418	1.75971	-1.21171
										AT1G68945	1.75386	-3.52979
										AT1G80110	1.74285	1.66589
										AT5G41650	1.74203	-1.07651
										AT1G08270	1.73883	-1.22318
										AT5G21150	1.72904	-1.9374
										AT2G18600	1.72712	1.14915
										AT4G16807	1.71893	-2.32653
										AT5G53700	1.71641	-5.54434
										AT1G26530	1.71133	2.37109
										AT5G46230	1.70984	-1.82022
										AT2G44460	1.70229	-4.02831
										AT4G04610	1.69527	-1.73193
										AT5G37440	1.69383	-7.81342
										AT4G37490	1.68662	1.29697
										AT3G27900	1.68541	-2.47528
										AT4G31760	1.66357	-1.24006
										AT1G07780	1.65703	1.17057
										AT3G24929	1.65214	-7.59998
										AT4G15975	1.65132	-5.14061
										AT4G22690	1.64329	-6.54423
										AT1G72900	1.63827	-2.11411
										AT5G40570	1.63467	1.35256
										AT3G44770	1.63221	6.70335
										AT2G01275	1.62849	2.78235
										AT2G40330	1.62413	-1.20299
										AT5G26340	1.61825	1.36517
										AT3G50930	1.61424	-5.3484
										AT4G04830	1.61403	-2.56075
										AT3G53370	1.6079	-1.76781
										AT4G33560	1.60072	-1.85229
										AT3G18610	1.59994	1.10063
										AT2G27080	1.59966	-1.9482
										AT1G05340	1.59777	2.2345
										AT3G52770	1.59506	-2.07971
										AT4G16892	1.59123	3.90101
										AT2G29460	1.58084	1.40594
										AT4G20690	1.57469	-3.66828
										AT4G21323	1.55407	1.9465
										AT4G36220	1.54907	1.8766
										AT5G65020	1.54713	-1.15306
										AT5G14870	1.54589	2.09745
										AT2G26355	1.5453	-1.09305
										AT5G45150	1.54243	1.63479
										AT3G44400	1.53504	2.5821
										AT3G09910	1.5342	1.86238
										AT4G05631	1.53374	-9.27577
										AT1G29560	1.53094	1.02879
										AT4G31020	1.52959	-2.25033
										AT1G54010	1.52754	-1.65936
										AT5G07380	1.52575	2.71267
										AT1G66590	1.5205	-2.72589
										AT5G19100	1.51637	1.88332
										AT2G24030	1.51613	1.59538
										AT3G47540	1.51071	3.20283
										AT2G43570	1.50996	-2.61953
										AT5G37400	1.50701	-3.80397
										AT5G56370	1.50472	-9.48573
										AT4G33270	1.50257	3.301
										AT1G30040	1.50173	2.61785
										AT1G65370	1.4856	-4.18513
										AT2G38870	1.47368	-1.88049
										AT4G13575	1.4736	3.27629
										AT5G10278	1.46154	1.26168
										AT2G18490	1.46062	-4.88347
										AT1G37130	1.45881	-1.53563
										AT3G45730	1.45637	-2.07449
										AT5G08600	1.44765	-6.80227
										AT1G52650	1.44556	-1.66741
										AT1G69480	1.44399	5.31616
										AT3G28930	1.43929	-1.43677
										AT4G39670	1.43838	-3.39869
										AT5G23170	1.43415	-1.48783
										AT3G62460	1.42976	-3.92394
										AT1G43160	1.42788	-2.19431
										AT5G67600	1.42731	1.14245
										AT2G04160	1.42444	-1.50443
										AT1G17560	1.41896	-1.14475
										AT4G39950	1.41805	-2.25528
										AT2G16850	1.41787	1.41489
										AT5G40080	1.41651	1.36148
										AT5G47510	1.4125	-3.27771
										AT2G30140	1.41206	1.23689
										AT5G26800	1.40743	-1.78469
										AT4G31840	1.40162	-2.1192
										AT4G33070	1.3968	-1.13255
										AT5G09980	1.39097	1.03689
										AT2G03850	1.39062	-5.06067
										AT5G49620	1.38662	-2.02512
										AT5G51460	1.38567	-1.0694
										AT4G29690	1.3787	-1.9142
										AT3G56960	1.37578	1.02557
										AT2G41730	1.37501	-4.39194
										AT5G57920	1.37249	-1.29278
										AT1G26680	1.37154	-2.86473
										AT5G62630	1.36976	-2.89323
										AT3G54150	1.3692	-4.08259
										AT4G30280	1.36854	-3.60772
										AT1G29357	1.36573	-1.79009
										AT5G07460	1.36112	-1.12832
										AT5G03870	1.35954	-1.00388
										AT2G42980	1.33038	1.02859
										AT2G07000	1.32681	2.3698
										AT4G37370	1.32556	-3.70942
										AT3G43190	1.32539	-2.16058
										AT5G33300	1.32316	1.87228
										AT5G23570	1.32115	1.30435
										AT5G44490	1.32075	-1.20911
										AT5G64816	1.31735	-1.25503
										AT5G01840	1.3054	-1.22093
										AT3G03130	1.30141	-2.7594
										AT5G46640	1.29946	1.04272
										AT1G24150	1.29544	1.08222
										AT1G09180	1.28927	2.28415
										AT5G24660	1.28922	-5.08672
										AT3G48600	1.28447	-1.12588
										AT3G23470	1.28142	-8.81652
										AT1G10050	1.27828	1.02215
										AT1G09410	1.27762	-2.33066
										AT3G54180	1.27594	-1.58522
										AT4G12910	1.27378	-1.04545
										AT1G02360	1.26499	-4.65313
										AT4G35640	1.25608	-1.77343
										AT3G55820	1.25023	-1.21295
										AT3G25013	1.24867	-8.53913
										AT1G65150	1.23889	-7.8456
										AT2G41440	1.22528	-8.53788
										AT1G11125	1.2225	1.4131
										AT1G76680	1.21797	-3.15011
										AT5G37630	1.21411	-2.59737
										AT3G57060	1.2093	-1.68086
										AT3G23840	1.208	-4.77974
										AT4G25470	1.20767	-1.55303
										AT5G17990	1.20765	-1.02481
										AT5G57640	1.19768	-3.52367
										AT1G55210	1.1975	-2.38479
										AT3G02610	1.18772	1.39612
										AT5G10400	1.18033	-3.93882
										AT2G31585	1.1783	1.25241
										AT3G15590	1.17331	-1.13728
										AT2G04050	1.16437	-6.98618
										AT3G14070	1.1638	-1.5256
										AT5G44500	1.15696	-2.5196
										AT3G52450	1.15683	-6.06271
										AT1G58380	1.15678	1.06026
										AT1G35720	1.15616	3.16967
										AT1G01340	1.14664	1.1296
										AT2G25810	1.14348	-4.44009
										AT3G11340	1.14072	1.38818
										AT3G03240	1.13964	2.64672
										AT5G40640	1.13184	1.05369
										AT1G29410	1.12895	-5.6977
										AT2G22470	1.12635	-1.84529
										AT3G52680	1.12574	-5.62477
										AT2G15480	1.12146	1.25822
										AT2G38720	1.11836	-1.3806
										AT5G09800	1.11113	-1.2076
										AT5G67110	1.11088	-1.59672
										AT3G22550	1.10798	-1.25947
										AT4G37295	1.10737	-3.78884
										AT3G44720	1.10616	2.96561
										AT2G45920	1.1005	1.98967
										AT4G24480	1.09993	-1.01904
										AT1G06420	1.09289	-1.02712
										AT5G59170	1.09219	1.09525
										AT1G07610	1.09125	-2.67633
										AT1G34060	1.08483	-2.46862
										AT1G60970	1.0846	1.33316
										AT5G18360	1.08247	1.40342
										AT5G44460	1.07523	-1.38808
										AT1G49980	1.07518	1.78021
										AT3G14680	1.07353	-1.52694
										AT1G19070	1.07352	-4.65986
										AT3G15060	1.073	-1.12493
										AT1G10000	1.06896	-8.84387
										AT3G60980	1.0669	1.4273
										AT3G24982	1.06023	-4.20068
										AT5G15970	1.05894	-1.56478
										AT5G52570	1.05411	-3.19257
										AT4G12382	1.04752	-5.56318
										AT5G43050	1.04183	-1.10942
										AT2G21840	1.03839	4.19524
										AT5G49850	1.03716	-1.96259
										AT3G12170	1.03053	-1.99723
										AT5G66840	1.02983	4.20748
										AT4G17090	1.028	2.40769
										AT3G12730	1.02424	1.24876
										AT1G58235	1.0126	1.06376
										AT5G22794	1.01138	-1.87996
										AT1G62580	1.0112	-7.92166
										AT1G61800	1.011	-1.77191
										AT4G10390	1.00432	1.19314
										AT1G33980	1.00268	1.15092
										AT2G12190	1.00126	1.32641
										AT1G64390	-1.00164	-1.7462
										AT4G11530	-1.00356	3.32338
										AT1G57990	-1.00498	-3.58062
										AT1G77490	-1.02758	1.55622
										AT1G80570	-1.02843	1.10085
										AT3G04730	-1.02911	-1.80594
										AT3G51895	-1.03006	2.44556
										AT5G59720	-1.03068	-1.96211
										AT2G01420	-1.03585	-1.59953
										AT5G58260	-1.03595	-1.26647
										AT5G15230	-1.0367	-3.41253
										AT2G41290	-1.03923	-1.28224
										AT2G28200	-1.04853	-1.22343
										AT1G72070	-1.05208	-1.88912
										AT1G47410	-1.05509	1.5589
										AT5G04470	-1.05707	-1.12576
										AT1G56510	-1.06117	-3.57632
										AT1G07135	-1.06572	-2.25871
										AT5G53190	-1.06946	3.96443
										AT4G11550	-1.0716	-4.85347
										AT1G72430	-1.07489	-1.13666
										AT3G15510	-1.0846	-1.07202
										AT5G43470	-1.08559	1.59804
										AT1G53340	-1.09543	2.48096
										AT3G18535	-1.09992	-8.46299
										AT5G38100	-1.10049	4.42292
										AT5G40730	-1.10602	-3.00927
										AT1G16390	-1.10708	-5.11187
										AT5G09660	-1.10884	-1.10109
										AT3G13310	-1.11234	-1.22946
										AT2G17850	-1.11235	-1.00673
										AT3G26220	-1.11737	4.21598
										AT5G22310	-1.11968	1.54553
										AT1G74770	-1.12111	-4.05094
										AT4G20260	-1.12198	1.66946
										AT1G07440	-1.12763	-1.18175
										AT3G57160	-1.13192	-2.25917
										AT2G39730	-1.13308	-1.01423
										AT3G26240	-1.13394	-1.72288
										AT2G36220	-1.14331	1.03907
										AT5G16980	-1.14357	-4.62309
										AT5G02440	-1.14417	-2.37969
										AT1G74660	-1.14817	-1.24606
										AT3G20395	-1.14951	-1.01079
										AT4G12880	-1.15016	-1.0455
										AT5G43450	-1.1629	4.99901
										AT1G10650	-1.17058	-1.05341
										AT1G34040	-1.17389	-4.22952
										AT3G16450	-1.18246	-5.38714
										AT1G45249	-1.19955	1.21779
										AT5G24530	-1.20015	-1.10894
										AT1G17240	-1.20366	-1.76609
										AT4G21740	-1.21573	-1.10031
										AT5G53880	-1.21776	-2.7247
										AT3G49940	-1.23484	-2.38159
										AT5G17700	-1.23555	1.96092
										AT4G28040	-1.23575	1.85152
										AT1G68840	-1.2549	-4.50788
										AT5G46330	-1.25533	-1.51108
										AT3G55630	-1.25984	1.1393
										AT1G21130	-1.26259	-5.94102
										AT1G73120	-1.2708	-1.17639
										AT5G19940	-1.27476	-1.42655
										AT3G05630	-1.28125	1.16839
										AT4G24230	-1.28882	1.00807
										AT2G47180	-1.29281	1.44591
										AT1G11260	-1.30224	1.50695
										AT5G46110	-1.30464	1.23258
										AT2G20670	-1.30527	-2.73726
										AT3G26300	-1.31002	-1.38958
										AT3G12820	-1.31437	-5.47429
										AT1G58602	-1.31475	1.1657
										AT3G47010	-1.31793	-3.66267
										AT4G10240	-1.31982	7.03358
										AT5G06690	-1.3244	1.0482
										AT3G25290	-1.32628	-1.67012
										AT3G21670	-1.33213	-1.23553
										AT1G08630	-1.33221	1.53392
										AT4G21200	-1.33726	-2.45012
										AT2G35660	-1.33769	1.46665
										AT5G65390	-1.33884	-1.64294
										AT1G30720	-1.34732	-3.88708
										AT5G45580	-1.35223	-1.38079
										AT1G35420	-1.35488	-1.07083
										AT1G69160	-1.35538	-2.76772
										AT1G32060	-1.36353	-1.81867
										AT4G23670	-1.36392	-6.37798
										AT2G30520	-1.37633	-1.65616
										AT4G20230	-1.37901	-3.48964
										AT1G25230	-1.37919	-1.17916
										AT4G36500	-1.38644	-6.93441
										AT1G67920	-1.38861	1.10583
										AT1G70250	-1.39231	-1.30683
										AT4G19420	-1.40947	1.02632
										AT2G14060	-1.4137	4.60617
										AT1G63880	-1.43143	-7.88271
										AT1G09090	-1.43368	-1.54399
										AT5G38005	-1.43516	-1.21326
										AT2G45180	-1.43799	-4.19
										AT1G50290	-1.44746	5.86444
										AT1G74880	-1.45048	-1.9161
										AT2G15050	-1.45053	-9.27984
										AT4G39920	-1.45133	-1.08366
										AT2G36120	-1.45749	-4.42075
										AT2G26710	-1.46896	-1.41761
										AT1G21100	-1.47062	-4.76419
										AT4G13710	-1.47546	-1.53582
										AT5G42690	-1.47671	-1.40032
										AT5G64100	-1.48549	-5.85875
										AT3G50840	-1.48746	-2.97888
										AT5G66590	-1.48934	-1.56806
										AT3G13400	-1.49203	2.08661
										AT5G59680	-1.4956	-2.63542
										AT3G60490	-1.50253	1.03686
										AT1G32540	-1.53644	-2.50753
										AT5G42840	-1.5412	1.78756
										AT1G50560	-1.54283	1.85016
										AT4G30270	-1.54718	-2.82199
										AT3G15540	-1.54953	-2.47483
										AT1G78955	-1.56056	1.42129
										AT3G09940	-1.57642	-3.24111
										AT4G03420	-1.58849	-1.18214
										AT1G44575	-1.59629	-2.42947
										AT3G23450	-1.63596	1.96281
										AT1G29090	-1.6396	-5.27623
										AT4G35160	-1.64298	-1.20515
										AT1G52230	-1.64907	-2.31473
										AT4G26320	-1.661	-2.03753
										AT1G26960	-1.6671	1.91869
										AT4G12800	-1.67475	-1.61215
										AT3G29644	-1.6816	-10.1356
										AT1G20190	-1.68205	3.19006
										AT1G27030	-1.68241	-6.2264
										AT5G07580	-1.69368	-2.78176
										AT5G42460	-1.69432	1.2487
										AT5G19220	-1.70344	1.16795
										AT4G10150	-1.70594	-4.07022
										AT5G14360	-1.71002	-1.43231
										AT2G35260	-1.72591	-1.16658
										AT5G66570	-1.72696	-1.58778
										AT3G32980	-1.743	-4.21697
										AT5G13630	-1.76561	-1.10657
										AT3G24450	-1.77874	-1.57038
										AT1G64405	-1.78992	-2.24569
										AT3G51600	-1.79983	-1.6648
										AT5G02330	-1.81381	4.39335
										AT2G42220	-1.82628	-1.23651
										AT4G01950	-1.82714	-3.45853
										AT1G27020	-1.83673	-5.30055
										AT2G43535	-1.83804	-3.25078
										AT3G61470	-1.87978	-1.29237
										AT4G16162	-1.90968	-5.12365
										AT5G40060	-1.91357	-3.4593
										AT4G07820	-1.93187	4.54191
										AT1G69490	-1.93674	-1.04857
										AT1G74470	-1.9425	-1.16752
										AT1G53690	-1.98295	1.25645
										AT4G02770	-1.98598	-1.54743
										AT5G03545	-2.00534	-4.15161
										AT4G16690	-2.02116	1.72906
										AT4G18197	-2.02697	-1.94987
										AT1G78020	-2.02787	1.54545
										AT4G13500	-2.0436	-4.54264
										AT3G54890	-2.04591	-1.32688
										AT5G57785	-2.08206	-2.73776
										AT1G26945	-2.09139	1.19381
										AT4G10340	-2.10112	-1.73288
										AT2G46740	-2.12562	-3.96604
										AT4G28750	-2.1281	-1.2836
										AT5G15720	-2.1304	1.99232
										AT2G05520	-2.13121	-1.84851
										AT1G08380	-2.13625	-1.65454
										AT1G56520	-2.13724	2.79494
										AT4G11320	-2.13743	-1.96645
										AT5G54270	-2.13803	-2.3083
										AT4G21830	-2.16719	-4.33641
										AT1G80240	-2.16908	-3.61686
										AT5G50335	-2.19109	2.60972
										AT3G46530	-2.19336	-2.87174
										AT5G09440	-2.20062	-1.02416
										AT5G25610	-2.20863	1.0461
										AT3G22540	-2.24471	-1.7664
										AT2G15960	-2.24709	-1.14279
										AT2G34080	-2.25601	-3.98044
										AT4G17460	-2.2566	-4.51955
										AT2G02010	-2.32251	-5.56784
										AT4G30140	-2.33311	-4.67436
										AT1G50280	-2.3871	4.20469
										AT2G37170	-2.39968	-2.09003
										AT1G30380	-2.42623	-2.73627
										AT4G18010	-2.47157	-4.49611
										AT2G34010	-2.52466	-3.0961
										AT1G10550	-2.55636	-2.90463
										AT5G10140	-2.66306	1.20144
										AT1G25440	-2.68954	-1.60516
										AT1G66910	-2.81664	7.14084
										AT1G15820	-2.82034	-1.57442
										AT3G26290	-2.93574	2.485
										AT2G39855	-2.971	2.79413
										AT3G17609	-2.97672	-1.7801
										AT3G46780	-3.01127	-3.44775
										AT2G32870	-3.10914	8.50612
										AT1G68520	-3.17447	-2.3252
										AT4G05180	-3.27071	-1.21679
										AT1G63360	-3.31728	-5.4477
										AT1G29930	-3.51494	-1.96242
										AT5G12020	-3.76609	-1.04629
										AT2G05100	-3.87309	-2.70873
[truncated: 4 more columns]

## Sheet: Figure 5
		Figure 5a													ANOVA table for Figure 5a										ANOVA table for Figure 5b										ANOVA table for Figure 5c
	Gene	pENAP1::ENAP1-YFP/Col-0 (mock)			pENAP1::ENAP1-YFP/Col-0 (ABA)			pENAP1::ENAP1-YFP/abi5-10 (mock)			pENAP1::ENAP1-YFP/abi5-10 (ABA)				*: P < 0.05; **: P < 0.01; ***: P < 0.001; ****: P < 0.0001; ns: P > 0.05										*: P < 0.05; **: P < 0.01; ***: P < 0.001; ****: P < 0.0001; ns: P > 0.05										*: P < 0.05; **: P < 0.01; ***: P < 0.001; ****: P < 0.0001; ns: P > 0.05
	ABI5	0.025916	0.034434	0.025737	0.041234	0.057114	0.075887	0.0136969	0.0164018	0.00643428	0.0190596	0.0159164	0.0258563		Gene	Multiple comparision						p-value	Significant?		Gene	Multiple comparision						p-value	Significant?		Gene	Multiple comparision						p-value	Significant?
	AtEM1	0.022046	0.025856	0.021002	0.054284	0.029701	0.045332	0.007272	0.007581	0.008412	0.012691	0.014378	0.011203		ABI5	pENAP1::ENAP1-YFP/Col-0 (mock) vs. pENAP1::ENAP1-YFP/Col-0 (ABA)						0.006	**		ABI5	Col-0 (mock) vs. Col-0 (ABA)						0.0016	**		ABI5	Col-0 (mock) vs. Col-0 (ABA)						<0.0001	****
	LEA4-1	0.027776	0.039282	0.025033	0.043787	0.057778	0.047585	0.00232266	0.00982038	0.00792153	0.00622948	0.00311474	0.00488756			pENAP1::ENAP1-YFP/Col-0 (mock) vs. pENAP1::ENAP1-YFP/abi5-10 (mock)						0.071	ns			Col-0 (mock) vs. enap1-1(mock)						0.0005	***			Col-0 (mock) vs. enap1-1(mock)						0.0257	*
	REV3	0.061072	0.064555	0.06065	0.083427	0.107817	0.138376	0.016176	0.013048	0.013602	0.01799	0.026892	0.013261			pENAP1::ENAP1-YFP/Col-0 (mock) vs. pENAP1::ENAP1-YFP/abi5-10 (ABA)						0.3198	ns			Col-0 (mock) vs. enap1-1(ABA)						0.0011	**			Col-0 (mock) vs. enap1-1(ABA)						<0.0001	****
																pENAP1::ENAP1-YFP/Col-0 (ABA) vs. pENAP1::ENAP1-YFP/abi5-10 (mock)						0.0004	***			Col-0 (ABA) vs. enap1-1(mock)						<0.0001	****			Col-0 (ABA) vs. enap1-1(mock)						<0.0001	****
																pENAP1::ENAP1-YFP/Col-0 (ABA) vs. pENAP1::ENAP1-YFP/abi5-10 (ABA)						0.0014	**			Col-0 (ABA) vs. enap1-1(ABA)						<0.0001	****			Col-0 (ABA) vs. enap1-1(ABA)						<0.0001	****
																pENAP1::ENAP1-YFP/abi5-10 (mock) vs. pENAP1::ENAP1-YFP/abi5-10 (ABA)						0.3374	ns			enap1-1(mock) vs. enap1-1(ABA)						0.5156	ns			enap1-1(mock) vs. enap1-1(ABA)						<0.0001	****
	Figure 5b														AtEM1	pENAP1::ENAP1-YFP/Col-0 (mock) vs. pENAP1::ENAP1-YFP/Col-0 (ABA)						0.0049	**		AtEM1	Col-0 (mock) vs. Col-0 (ABA)						0.001	**		AtEM1	Col-0 (mock) vs. Col-0 (ABA)						<0.0001	****
	Gene	Col-0 (mock)			Col-0 (ABA)			enap1-1(mock)			enap1-1 (ABA)					pENAP1::ENAP1-YFP/Col-0 (mock) vs. pENAP1::ENAP1-YFP/abi5-10 (mock)						0.0196	*			Col-0 (mock) vs. enap1-1(mock)						0.0003	***			Col-0 (mock) vs. enap1-1(mock)						0.0302	*
	ABI5	0.309112	0.320013	0.251077	0.423236	0.360866	0.441209	0.151026	0.177129	0.13239	0.167961	0.170306	0.172684			pENAP1::ENAP1-YFP/Col-0 (mock) vs. pENAP1::ENAP1-YFP/abi5-10 (ABA)						0.0867	ns			Col-0 (mock) vs. enap1-1(ABA)						0.0102	*			Col-0 (mock) vs. enap1-1(ABA)						<0.0001	****
	AtEM1	0.07111	0.082825	0.061905	0.12877	0.103154	0.112101	0.015765	0.01382	0.028813	0.050867	0.046807	0.032869			pENAP1::ENAP1-YFP/Col-0 (ABA) vs. pENAP1::ENAP1-YFP/abi5-10 (mock)						0.0001	***			Col-0 (ABA) vs. enap1-1(mock)						<0.0001	****			Col-0 (ABA) vs. enap1-1(mock)						<0.0001	****
	LEA4-1	0.095581	0.05605	0.096915	0.115252	0.119317	0.155272	0.010353	0.014949	0.020001	0.033793	0.028813	0.054518			pENAP1::ENAP1-YFP/Col-0 (ABA) vs. pENAP1::ENAP1-YFP/abi5-10 (ABA)						0.0004	***			Col-0 (ABA) vs. enap1-1(ABA)						<0.0001	****			Col-0 (ABA) vs. enap1-1(ABA)						<0.0001	****
	REV3	0.201596	0.173083	0.258733	0.254582	0.240849	0.21113	0.071275	0.030176	0.072772	0.039178	0.12381	0.026209			pENAP1::ENAP1-YFP/abi5-10 (mock) vs. pENAP1::ENAP1-YFP/abi5-10 (ABA)						0.367	ns			enap1-1(mock) vs. enap1-1(ABA)						0.0223	*			enap1-1(mock) vs. enap1-1(ABA)						<0.0001	****
															LEA4-1	pENAP1::ENAP1-YFP/Col-0 (mock) vs. pENAP1::ENAP1-YFP/Col-0 (ABA)						0.0033	**		LEA4-1	Col-0 (mock) vs. Col-0 (ABA)						0.0111	*		LEA4-1	Col-0 (mock) vs. Col-0 (ABA)						<0.0001	****
																pENAP1::ENAP1-YFP/Col-0 (mock) vs. pENAP1::ENAP1-YFP/abi5-10 (mock)						0.0008	***			Col-0 (mock) vs. enap1-1(mock)						0.0015	**			Col-0 (mock) vs. enap1-1(mock)						0.0497	*
																pENAP1::ENAP1-YFP/Col-0 (mock) vs. pENAP1::ENAP1-YFP/abi5-10 (ABA)						0.0005	***			Col-0 (mock) vs. enap1-1(ABA)						0.0157	*			Col-0 (mock) vs. enap1-1(ABA)						<0.0001	****
	Figure 5c															pENAP1::ENAP1-YFP/Col-0 (ABA) vs. pENAP1::ENAP1-YFP/abi5-10 (mock)						<0.0001	****			Col-0 (ABA) vs. enap1-1(mock)						<0.0001	****			Col-0 (ABA) vs. enap1-1(mock)						<0.0001	****
	Gene	Col-0 (mock)			Col-0 (ABA)			enap1-1(mock)			enap1-1 (ABA)					pENAP1::ENAP1-YFP/Col-0 (ABA) vs. pENAP1::ENAP1-YFP/abi5-10 (ABA)						<0.0001	****			Col-0 (ABA) vs. enap1-1(ABA)						0.0002	***			Col-0 (ABA) vs. enap1-1(ABA)						<0.0001	****
	ABI5	0.0526667	0.0596652	0.0508726	1.00675	1.0208	0.972453	0.026455	0.024176	0.025732	0.530847	0.538257	0.52718			pENAP1::ENAP1-YFP/abi5-10 (mock) vs. pENAP1::ENAP1-YFP/abi5-10 (ABA)						0.6839	ns			enap1-1(mock) vs. enap1-1(ABA)						0.1335	ns			enap1-1(mock) vs. enap1-1(ABA)						<0.0001	****
	AtEM1	0.022403	0.023516	0.022248	1.01148	1.01148	0.97703	0.00077	0.000791	0.000433	0.349446	0.347032	0.356789		REV3	pENAP1::ENAP1-YFP/Col-0 (mock) vs. pENAP1::ENAP1-YFP/Col-0 (ABA)						0.0034	**		REV3	Col-0 (mock) vs. Col-0 (ABA)						0.4551	ns		REV3	Col-0 (mock) vs. Col-0 (ABA)						<0.0001	****
	LEA4-1	0.0324799	0.0318114	0.0313735	1.04417	1.00164	0.954195	0.002392	0.002263	0.001691	0.562148	0.52088	0.6969			pENAP1::ENAP1-YFP/Col-0 (mock) vs. pENAP1::ENAP1-YFP/abi5-10 (mock)						0.0034	**			Col-0 (mock) vs. enap1-1(mock)						0.0012	**			Col-0 (mock) vs. enap1-1(mock)						0.8838	ns
	REV3	0.009843	0.007057	0.007995	0.993045	1.01391	0.993045	0.007812	0.006661	0.005299	0.422375	0.43727	0.388664			pENAP1::ENAP1-YFP/Col-0 (mock) vs. pENAP1::ENAP1-YFP/abi5-10 (ABA)						0.0063	**			Col-0 (mock) vs. enap1-1(ABA)						0.0014	**			Col-0 (mock) vs. enap1-1(ABA)						<0.0001	****
																pENAP1::ENAP1-YFP/Col-0 (ABA) vs. pENAP1::ENAP1-YFP/abi5-10 (mock)						<0.0001	****			Col-0 (ABA) vs. enap1-1(mock)						0.0004	***			Col-0 (ABA) vs. enap1-1(mock)						<0.0001	****
																pENAP1::ENAP1-YFP/Col-0 (ABA) vs. pENAP1::ENAP1-YFP/abi5-10 (ABA)						<0.0001	****			Col-0 (ABA) vs. enap1-1(ABA)						0.0005	***			Col-0 (ABA) vs. enap1-1(ABA)						<0.0001	****
																pENAP1::ENAP1-YFP/abi5-10 (mock) vs. pENAP1::ENAP1-YFP/abi5-10 (ABA)						0.6726	ns			enap1-1(mock) vs. enap1-1(ABA)						0.8763	ns			enap1-1(mock) vs. enap1-1(ABA)						<0.0001	****
	Figure 5d														ANOVA table for Figure 5d										ANOVA table for Figure 5e										ANOVA table for Figure 5f										ANOVA table for Figure 5g
			Mock			ABA									*: P < 0.05; **: P < 0.01; ***: P < 0.001; ****: P < 0.0001; ns: P > 0.05										*: P < 0.05; **: P < 0.01; ***: P < 0.001; ****: P < 0.0001; ns: P > 0.05										*: P < 0.05; **: P < 0.01; ***: P < 0.001; ****: P < 0.0001; ns: P > 0.05										*: P < 0.05; **: P < 0.01; ***: P < 0.001; ****: P < 0.0001; ns: P > 0.05
	Col-0		0.425332	0.345477	0.443394	1.22264	0.8827	1.00695								Multiple comparision						p-value	Significant?			Multiple comparision						p-value	Significant?			Multiple comparision						p-value	Significant?			Multiple comparision
	ENAP1ox		0.750884	0.681442	0.766662	2.18858	2.17346	2.62078								Col-0 (mock) vs. ENAP1ox (mock)						0.0032	**			Col-0 (mock) vs. ENAP1ox (mock)						0.0536	ns			Col-0 (mock) vs. ENAP1ox (mock)						<0.0001	****			Col-0 (mock) vs. ENAP1ox (mock)
	abi5-1		0.15749	0.163043	0.154249	0.538367	0.577007	0.498844								Col-0 (mock) vs. abi5-1 (mock)						0.0191	*			Col-0 (mock) vs. abi5-1 (mock)						0.133	ns			Col-0 (mock) vs. abi5-1 (mock)						0.0128	*			Col-0 (mock) vs. abi5-1 (mock)
	ENAP1ox/abi5-1		0.395933	0.349491	0.40146	0.715321	0.597356	0.745697								Col-0 (mock) vs. ENAP1ox/abi5-1 (mock)						0.8155	ns			Col-0 (mock) vs. ENAP1ox/abi5-1 (mock)						0.777	ns			Col-0 (mock) vs. ENAP1ox/abi5-1 (mock)						0.2276	ns			Col-0 (mock) vs. ENAP1ox/abi5-1 (mock)
																Col-0 (mock) vs. Col-0 (ABA)						<0.0001	****			Col-0 (mock) vs. Col-0 (ABA)						<0.0001	****			Col-0 (mock) vs. Col-0 (ABA)						<0.0001	****			Col-0 (mock) vs. Col-0 (ABA)
																Col-0 (mock) vs. ENAP1ox (ABA)						<0.0001	****			Col-0 (mock) vs. ENAP1ox (ABA)						<0.0001	****			Col-0 (mock) vs. ENAP1ox (ABA)						<0.0001	****			Col-0 (mock) vs. ENAP1ox (ABA)
	Figure 5e															Col-0 (mock) vs. abi5-1 (ABA)						0.1778	ns			Col-0 (mock) vs. abi5-1 (ABA)						0.0004	***			Col-0 (mock) vs. abi5-1 (ABA)						0.0353	*			Col-0 (mock) vs. abi5-1 (ABA)
			Mock			ABA										Col-0 (mock) vs. ENAP1ox/abi5-1 (ABA)						0.0089	**			Col-0 (mock) vs. ENAP1ox/abi5-1 (ABA)						0.0024	**			Col-0 (mock) vs. ENAP1ox/abi5-1 (ABA)						<0.0001	****			Col-0 (mock) vs. ENAP1ox/abi5-1 (ABA)
	Col-0		0.128514	0.105112	0.080214	0.420447	0.476317	0.641711								ENAP1ox (mock) vs. abi5-1 (mock)						<0.0001	****			ENAP1ox (mock) vs. abi5-1 (mock)						0.0021	**			ENAP1ox (mock) vs. abi5-1 (mock)						<0.0001	****			ENAP1ox (mock) vs. abi5-1 (mock)
	ENAP1ox		0.228986	0.182166	0.185994	0.705473	0.644683	0.631416								ENAP1ox (mock) vs. ENAP1ox/abi5-1 (mock)						0.0019	**			ENAP1ox (mock) vs. ENAP1ox/abi5-1 (mock)						0.0306	*			ENAP1ox (mock) vs. ENAP1ox/abi5-1 (mock)						0.0003	***			ENAP1ox (mock) vs. ENAP1ox/abi5-1 (mock)
	abi5-1		0.025149	0.043787	0.029701	0.366867	0.21814	0.332939								ENAP1ox (mock) vs. Col-0 (ABA)						0.0054	**			ENAP1ox (mock) vs. Col-0 (ABA)						<0.0001	****			ENAP1ox (mock) vs. Col-0 (ABA)						0.0013	**			ENAP1ox (mock) vs. Col-0 (ABA)
	ENAP1ox/abi5-1		0.0625	0.125	0.087171	0.305659	0.230046	0.267942								ENAP1ox (mock) vs. ENAP1ox (ABA)						<0.0001	****			ENAP1ox (mock) vs. ENAP1ox (ABA)						<0.0001	****			ENAP1ox (mock) vs. ENAP1ox (ABA)						<0.0001	****			ENAP1ox (mock) vs. ENAP1ox (ABA)
																ENAP1ox (mock) vs. abi5-1 (ABA)						0.056	ns			ENAP1ox (mock) vs. abi5-1 (ABA)						0.0313	*			ENAP1ox (mock) vs. abi5-1 (ABA)						0.0025	**			ENAP1ox (mock) vs. abi5-1 (ABA)
																ENAP1ox (mock) vs. ENAP1ox/abi5-1 (ABA)						0.627	ns			ENAP1ox (mock) vs. ENAP1ox/abi5-1 (ABA)						0.1483	ns			ENAP1ox (mock) vs. ENAP1ox/abi5-1 (ABA)						<0.0001	****			ENAP1ox (mock) vs. ENAP1ox/abi5-1 (ABA)
	Figure 5f															abi5-1 (mock) vs. ENAP1ox/abi5-1 (mock)						0.0308	*			abi5-1 (mock) vs. ENAP1ox/abi5-1 (mock)						0.2138	ns			abi5-1 (mock) vs. ENAP1ox/abi5-1 (mock)						0.0009	***			abi5-1 (mock) vs. ENAP1ox/abi5-1 (mock)
			Mock			ABA										abi5-1 (mock) vs. Col-0 (ABA)						<0.0001	****			abi5-1 (mock) vs. Col-0 (ABA)						<0.0001	****			abi5-1 (mock) vs. Col-0 (ABA)						<0.0001	****			abi5-1 (mock) vs. Col-0 (ABA)
	Col-0		0.100597	0.083427	0.058992	0.217637	0.248272	0.287174								abi5-1 (mock) vs. ENAP1ox (ABA)						<0.0001	****			abi5-1 (mock) vs. ENAP1ox (ABA)						<0.0001	****			abi5-1 (mock) vs. ENAP1ox (ABA)						<0.0001	****			abi5-1 (mock) vs. ENAP1ox (ABA)
	ENAP1ox		0.175555	0.200267	0.174342	0.952635	1.01396	0.986229								abi5-1 (mock) vs. abi5-1 (ABA)						0.001	***			abi5-1 (mock) vs. abi5-1 (ABA)						<0.0001	****			abi5-1 (mock) vs. abi5-1 (ABA)						0.0001	***			abi5-1 (mock) vs. abi5-1 (ABA)
	abi5-1		0.027712	0.034118	0.034594	0.105843	0.115823	0.14161								abi5-1 (mock) vs. ENAP1ox/abi5-1 (ABA)						<0.0001	****			abi5-1 (mock) vs. ENAP1ox/abi5-1 (ABA)						<0.0001	****			abi5-1 (mock) vs. ENAP1ox/abi5-1 (ABA)						<0.0001	****			abi5-1 (mock) vs. ENAP1ox/abi5-1 (ABA)
	ENAP1ox/abi5-1		0.105843	0.085377	0.11744	0.335255	0.310643	0.308497								ENAP1ox/abi5-1 (mock) vs. Col-0 (ABA)						<0.0001	****			ENAP1ox/abi5-1 (mock) vs. Col-0 (ABA)						<0.0001	****			ENAP1ox/abi5-1 (mock) vs. Col-0 (ABA)						<0.0001	****			ENAP1ox/abi5-1 (mock) vs. Col-0 (ABA)
																ENAP1ox/abi5-1 (mock) vs. ENAP1ox (ABA)						<0.0001	****			ENAP1ox/abi5-1 (mock) vs. ENAP1ox (ABA)						<0.0001	****			ENAP1ox/abi5-1 (mock) vs. ENAP1ox (ABA)						<0.0001	****			ENAP1ox/abi5-1 (mock) vs. ENAP1ox (ABA)
																ENAP1ox/abi5-1 (mock) vs. abi5-1 (ABA)						0.1191	ns			ENAP1ox/abi5-1 (mock) vs. abi5-1 (ABA)						0.0002	***			ENAP1ox/abi5-1 (mock) vs. abi5-1 (ABA)						0.312	ns			ENAP1ox/abi5-1 (mock) vs. abi5-1 (ABA)
	Figure 5g															ENAP1ox/abi5-1 (mock) vs. ENAP1ox/abi5-1 (ABA)						0.0054	**			ENAP1ox/abi5-1 (mock) vs. ENAP1ox/abi5-1 (ABA)						0.0013	**			ENAP1ox/abi5-1 (mock) vs. ENAP1ox/abi5-1 (ABA)						<0.0001	****			ENAP1ox/abi5-1 (mock) vs. ENAP1ox/abi5-1 (ABA)
			Mock			ABA										Col-0 (ABA) vs. ENAP1ox (ABA)						<0.0001	****			Col-0 (ABA) vs. ENAP1ox (ABA)						0.0049	**			Col-0 (ABA) vs. ENAP1ox (ABA)						<0.0001	****			Col-0 (ABA) vs. ENAP1ox (ABA)
	Col-0		0.194341	0.239262	0.276751	0.505808	0.509326	0.505808								Col-0 (ABA) vs. abi5-1 (ABA)						<0.0001	****			Col-0 (ABA) vs. abi5-1 (ABA)						0.0003	***			Col-0 (ABA) vs. abi5-1 (ABA)						<0.0001	****			Col-0 (ABA) vs. abi5-1 (ABA)
	ENAP1ox		0.278033	0.321598	0.342299	0.8827	0.959261	1.02811								Col-0 (ABA) vs. ENAP1ox/abi5-1 (ABA)						0.0019	**			Col-0 (ABA) vs. ENAP1ox/abi5-1 (ABA)						<0.0001	****			Col-0 (ABA) vs. ENAP1ox/abi5-1 (ABA)						0.0014	**			Col-0 (ABA) vs. ENAP1ox/abi5-1 (ABA)
	abi5-1		0.072293	0.103665	0.105112	0.204475	0.277391	0.208771								ENAP1ox (ABA) vs. abi5-1 (ABA)						<0.0001	****			ENAP1ox (ABA) vs. abi5-1 (ABA)						<0.0001	****			ENAP1ox (ABA) vs. abi5-1 (ABA)						<0.0001	****			ENAP1ox (ABA) vs. abi5-1 (ABA)
	ENAP1ox/abi5-1		0.171942	0.143587	0.219151	0.405188	0.370273	0.362653								ENAP1ox (ABA) vs. ENAP1ox/abi5-1 (ABA)						<0.0001	****			ENAP1ox (ABA) vs. ENAP1ox/abi5-1 (ABA)						<0.0001	****			ENAP1ox (ABA) vs. ENAP1ox/abi5-1 (ABA)						<0.0001	****			ENAP1ox (ABA) vs. ENAP1ox/abi5-1 (ABA)
																abi5-1 (ABA) vs. ENAP1ox/abi5-1 (ABA)						0.1371	ns			abi5-1 (ABA) vs. ENAP1ox/abi5-1 (ABA)						0.4129	ns			abi5-1 (ABA) vs. ENAP1ox/abi5-1 (ABA)						<0.0001	****			abi5-1 (ABA) vs. ENAP1ox/abi5-1 (ABA)
	Figure 5h														ANOVA table for Figure 5h										ANOVA table for Figure 5i										ANOVA table for Figure 5j										ANOVA table for Figure 5k
			Mock			ABA									*: P < 0.05; **: P < 0.01; ***: P < 0.001; ****: P < 0.0001; ns: P > 0.05										*: P < 0.05; **: P < 0.01; ***: P < 0.001; ****: P < 0.0001; ns: P > 0.05										*: P < 0.05; **: P < 0.01; ***: P < 0.001; ****: P < 0.0001; ns: P > 0.05										*: P < 0.05; **: P < 0.01; ***: P < 0.001; ****: P < 0.0001; ns: P > 0.05
	Col-0		0.10413	0.10341	0.10413	3.74886	3.49781	3.72296								Multiple comparision						p-value	Significant?			Multiple comparision						p-value	Significant?			Multiple comparision						p-value	Significant?			Multiple comparision
	ENAP1ox		0.977014	1.00448	1.0185	4.01793	4.10235	3.93524								Col-0 (mock) vs. ENAP1ox (mock)						<0.0001	****			Col-0 (mock) vs. ENAP1ox (mock)						<0.0001	****			Col-0 (mock) vs. ENAP1ox (mock)						<0.0001	****			Col-0 (mock) vs. ENAP1ox (mock)
	abi5-1		0.018536	0.025146	0.025853	0.387728	0.354318	0.33289								Col-0 (mock) vs. abi5-1 (mock)						0.6964	ns			Col-0 (mock) vs. abi5-1 (mock)						0.6884	ns			Col-0 (mock) vs. abi5-1 (mock)						0.5737	ns			Col-0 (mock) vs. abi5-1 (mock)
	ENAP1ox/abi5-1		0.045012	0.046923	0.040287	0.370219	0.385941	0.40233								Col-0 (mock) vs. ENAP1ox/abi5-1 (mock)						0.9047	ns			Col-0 (mock) vs. ENAP1ox/abi5-1 (mock)						0.7395	ns			Col-0 (mock) vs. ENAP1ox/abi5-1 (mock)						0.6829	ns			Col-0 (mock) vs. ENAP1ox/abi5-1 (mock)
																Col-0 (mock) vs. Col-0 (ABA)						<0.0001	****			Col-0 (mock) vs. Col-0 (ABA)						<0.0001	****			Col-0 (mock) vs. Col-0 (ABA)						<0.0001	****			Col-0 (mock) vs. Col-0 (ABA)
																Col-0 (mock) vs. ENAP1ox (ABA)						<0.0001	****			Col-0 (mock) vs. ENAP1ox (ABA)						<0.0001	****			Col-0 (mock) vs. ENAP1ox (ABA)						<0.0001	****			Col-0 (mock) vs. ENAP1ox (ABA)
	Figure 5i															Col-0 (mock) vs. abi5-1 (ABA)						0.0014	**			Col-0 (mock) vs. abi5-1 (ABA)						0.0001	***			Col-0 (mock) vs. abi5-1 (ABA)						0.0134	*			Col-0 (mock) vs. abi5-1 (ABA)
			Mock			ABA										Col-0 (mock) vs. ENAP1ox/abi5-1 (ABA)						0.0005	***			Col-0 (mock) vs. ENAP1ox/abi5-1 (ABA)						0.0003	***			Col-0 (mock) vs. ENAP1ox/abi5-1 (ABA)						0.0043	**			Col-0 (mock) vs. ENAP1ox/abi5-1 (ABA)
	Col-0		0.015583	0.016132	0.015156	2.55398	2.44994	2.46698								ENAP1ox (mock) vs. abi5-1 (mock)						<0.0001	****			ENAP1ox (mock) vs. abi5-1 (mock)						<0.0001	****			ENAP1ox (mock) vs. abi5-1 (mock)						<0.0001	****			ENAP1ox (mock) vs. abi5-1 (mock)
	ENAP1ox		1.03724	0.994985	0.967777	3.97076	3.86217	3.75656								ENAP1ox (mock) vs. ENAP1ox/abi5-1 (mock)						<0.0001	****			ENAP1ox (mock) vs. ENAP1ox/abi5-1 (mock)						<0.0001	****			ENAP1ox (mock) vs. ENAP1ox/abi5-1 (mock)						<0.0001	****			ENAP1ox (mock) vs. ENAP1ox/abi5-1 (mock)
	abi5-1		0.00050881	0.00059675	0.00109824	0.192921	0.214059	0.196974								ENAP1ox (mock) vs. Col-0 (ABA)						<0.0001	****			ENAP1ox (mock) vs. Col-0 (ABA)						<0.0001	****			ENAP1ox (mock) vs. Col-0 (ABA)						<0.0001	****			ENAP1ox (mock) vs. Col-0 (ABA)
	ENAP1ox/abi5-1		0.00351908	0.00308484	0.00326074	0.188079	0.18678	0.181673								ENAP1ox (mock) vs. ENAP1ox (ABA)						<0.0001	****			ENAP1ox (mock) vs. ENAP1ox (ABA)						<0.0001	****			ENAP1ox (mock) vs. ENAP1ox (ABA)						<0.0001	****			ENAP1ox (mock) vs. ENAP1ox (ABA)
																ENAP1ox (mock) vs. abi5-1 (ABA)						<0.0001	****			ENAP1ox (mock) vs. abi5-1 (ABA)						<0.0001	****			ENAP1ox (mock) vs. abi5-1 (ABA)						<0.0001	****			ENAP1ox (mock) vs. abi5-1 (ABA)
																ENAP1ox (mock) vs. ENAP1ox/abi5-1 (ABA)						<0.0001	****			ENAP1ox (mock) vs. ENAP1ox/abi5-1 (ABA)						<0.0001	****			ENAP1ox (mock) vs. ENAP1ox/abi5-1 (ABA)						<0.0001	****			ENAP1ox (mock) vs. ENAP1ox/abi5-1 (ABA)
	Figure 5j															abi5-1 (mock) vs. ENAP1ox/abi5-1 (mock)						0.9998	ns			abi5-1 (mock) vs. ENAP1ox/abi5-1 (mock)						0.945	ns			abi5-1 (mock) vs. ENAP1ox/abi5-1 (mock)						0.8761	ns			abi5-1 (mock) vs. ENAP1ox/abi5-1 (mock)
			Mock			ABA										abi5-1 (mock) vs. Col-0 (ABA)						<0.0001	****			abi5-1 (mock) vs. Col-0 (ABA)						<0.0001	****			abi5-1 (mock) vs. Col-0 (ABA)						<0.0001	****			abi5-1 (mock) vs. Col-0 (ABA)
	Col-0		0.0353887	0.0349015	0.0334798	1.60893	1.54339	1.62012								abi5-1 (mock) vs. ENAP1ox (ABA)						<0.0001	****			abi5-1 (mock) vs. ENAP1ox (ABA)						<0.0001	****			abi5-1 (mock) vs. ENAP1ox (ABA)						<0.0001	****			abi5-1 (mock) vs. ENAP1ox (ABA)
	ENAP1ox		1.03965	0.976777	0.983571	2.08894	1.86965	1.74444								abi5-1 (mock) vs. abi5-1 (ABA)						<0.0001	****			abi5-1 (mock) vs. abi5-1 (ABA)						<0.0001	****			abi5-1 (mock) vs. abi5-1 (ABA)						0.004	**			abi5-1 (mock) vs. abi5-1 (ABA)
	abi5-1		0.00385987	0.00338358	0.0041369	0.171875	0.173071	0.205817								abi5-1 (mock) vs. ENAP1ox/abi5-1 (ABA)						<0.0001	****			abi5-1 (mock) vs. ENAP1ox/abi5-1 (ABA)						0.0001	***			abi5-1 (mock) vs. ENAP1ox/abi5-1 (ABA)						0.0013	**			abi5-1 (mock) vs. ENAP1ox/abi5-1 (ABA)
	ENAP1ox/abi5-1		0.0125408	0.0119468	0.0123681	0.192478	0.200652	0.245325								ENAP1ox/abi5-1 (mock) vs. Col-0 (ABA)						<0.0001	****			ENAP1ox/abi5-1 (mock) vs. Col-0 (ABA)						<0.0001	****			ENAP1ox/abi5-1 (mock) vs. Col-0 (ABA)						<0.0001	****			ENAP1ox/abi5-1 (mock) vs. Col-0 (ABA)
																ENAP1ox/abi5-1 (mock) vs. ENAP1ox (ABA)						<0.0001	****			ENAP1ox/abi5-1 (mock) vs. ENAP1ox (ABA)						<0.0001	****			ENAP1ox/abi5-1 (mock) vs. ENAP1ox (ABA)						<0.0001	****			ENAP1ox/abi5-1 (mock) vs. ENAP1ox (ABA)
																ENAP1ox/abi5-1 (mock) vs. abi5-1 (ABA)						0.0001	***			ENAP1ox/abi5-1 (mock) vs. abi5-1 (ABA)						<0.0001	****			ENAP1ox/abi5-1 (mock) vs. abi5-1 (ABA)						0.0056	**			ENAP1ox/abi5-1 (mock) vs. abi5-1 (ABA)
	Figure 5k															ENAP1ox/abi5-1 (mock) vs. ENAP1ox/abi5-1 (ABA)						<0.0001	****			ENAP1ox/abi5-1 (mock) vs. ENAP1ox/abi5-1 (ABA)						0.0001	***			ENAP1ox/abi5-1 (mock) vs. ENAP1ox/abi5-1 (ABA)						0.0018	**			ENAP1ox/abi5-1 (mock) vs. ENAP1ox/abi5-1 (ABA)
			Mock			ABA										Col-0 (ABA) vs. ENAP1ox (ABA)						<0.0001	****			Col-0 (ABA) vs. ENAP1ox (ABA)						<0.0001	****			Col-0 (ABA) vs. ENAP1ox (ABA)						<0.0001	****			Col-0 (ABA) vs. ENAP1ox (ABA)
	Col-0		0.019776	0.020759	0.015409	1.56541	1.42064	1.60942								Col-0 (ABA) vs. abi5-1 (ABA)						<0.0001	****			Col-0 (ABA) vs. abi5-1 (ABA)						<0.0001	****			Col-0 (ABA) vs. abi5-1 (ABA)						<0.0001	****			Col-0 (ABA) vs. abi5-1 (ABA)
	ENAP1ox		1.01857	0.990716	0.990716	2.13348	2.07514	2.16326								Col-0 (ABA) vs. ENAP1ox/abi5-1 (ABA)						<0.0001	****			Col-0 (ABA) vs. ENAP1ox/abi5-1 (ABA)						<0.0001	****			Col-0 (ABA) vs. ENAP1ox/abi5-1 (ABA)						<0.0001	****			Col-0 (ABA) vs. ENAP1ox/abi5-1 (ABA)
	abi5-1		0.009774	0.01195	0.011306	0.586367	0.590446	0.550905								ENAP1ox (ABA) vs. abi5-1 (ABA)						<0.0001	****			ENAP1ox (ABA) vs. abi5-1 (ABA)						<0.0001	****			ENAP1ox (ABA) vs. abi5-1 (ABA)						<0.0001	****			ENAP1ox (ABA) vs. abi5-1 (ABA)
	ENAP1ox/abi5-1		0.029222	0.02882	0.028621	0.689303	0.656656	0.643142								ENAP1ox (ABA) vs. ENAP1ox/abi5-1 (ABA)						<0.0001	****			ENAP1ox (ABA) vs. ENAP1ox/abi5-1 (ABA)						<0.0001	****			ENAP1ox (ABA) vs. ENAP1ox/abi5-1 (ABA)						<0.0001	****			ENAP1ox (ABA) vs. ENAP1ox/abi5-1 (ABA)
																abi5-1 (ABA) vs. ENAP1ox/abi5-1 (ABA)						0.9987	ns			abi5-1 (ABA) vs. ENAP1ox/abi5-1 (ABA)						0.6704	ns			abi5-1 (ABA) vs. ENAP1ox/abi5-1 (ABA)						0.5931	ns			abi5-1 (ABA) vs. ENAP1ox/abi5-1 (ABA)

## Sheet: Figure 6
	Figure 6d
		Col-0 (mock)			Col-0 (ABA)			ENAPox (mock)			ENAP1ox (ABA)
	P1	0.212666	0.189027	0.251157	2.72577	3.04546	2.63292	1.45733	1.34102	1.2775	5.09823	4.65892	5.20535
	P2	0.07911	0.135841	0.136786	0.844788	0.804778	0.87458	0.65671	0.575676	0.647669	2.10428	1.63958	1.54042
	Figure 6e
		Col-0 (mock)			Col-0 (ABA)			enap1-1 (mock)			enap1-1 (ABA)
	P1	0.788351	1.05476	0.589233	2.17886	2.59112	1.88371	0.322397	0.147308	0.263689	0.793834	0.911876	0.911876
	P2	0.046079	0.046079	0.133994	0.608604	0.567848	0.723756	0.01969	0.072472	0.12531	0.473108	0.381629	0.386956
				ANOVA table for Figure 6d
				*: P < 0.05; **: P < 0.01; ***: P < 0.001; ****: P < 0.0001; ns: P > 0.05
				Multiple comparision				p-value	Significant?
			P1	Col-0 (mock) vs. Col-0 (ABA)				<0.0001	****
				Col-0 (mock) vs. ENAPox (mock)				0.0003	***
				Col-0 (mock) vs. ENAP1ox(ABA)				<0.0001	****
				Col-0 (ABA) vs. ENAPox (mock)				<0.0001	****
				Col-0 (ABA) vs. ENAP1ox(ABA)				<0.0001	****
				ENAPox (mock) vs. ENAP1ox(ABA)				<0.0001	****
			P2	Col-0 (mock) vs. Col-0 (ABA)				0.0019	**
				Col-0 (mock) vs. ENAPox (mock)				0.0156	*
				Col-0 (mock) vs. ENAP1ox(ABA)				<0.0001	****
				Col-0 (ABA) vs. ENAPox (mock)				0.3799	ns
				Col-0 (ABA) vs. ENAP1ox(ABA)				0.0004	***
				ENAPox (mock) vs. ENAP1ox(ABA)				<0.0001	****
				ANOVA table for Figure 6e
				*: P < 0.05; **: P < 0.01; ***: P < 0.001; ****: P < 0.0001; ns: P > 0.05
				Multiple comparision				p-value	Significant?
			P1	Col-0 (mock) vs. Col-0 (ABA)				<0.0001	****
				Col-0 (mock) vs. enap1-1(mock)				0.0135	*
				Col-0 (mock) vs. enap1-1(ABA)				0.7398	ns
				Col-0 (ABA) vs. enap1-1(mock)				<0.0001	****
				Col-0 (ABA) vs. enap1-1(ABA)				<0.0001	****
				enap1-1(mock) vs. enap1-1(ABA)				0.0081	**
			P2	Col-0 (mock) vs. Col-0 (ABA)				<0.0001	****
				Col-0 (mock) vs. enap1-1(mock)				0.9546	ns
				Col-0 (mock) vs. enap1-1(ABA)				0.0001	***
				Col-0 (ABA) vs. enap1-1(mock)				<0.0001	****
				Col-0 (ABA) vs. enap1-1(ABA)				0.0021	**
				enap1-1(mock) vs. enap1-1(ABA)				0.0001	***

## Sheet: Fig. S1
		S1a Fig							t-test for S1a Fig
		Col-0	ENAP1ox #1	ENAP1ox #2					Mulitple Comparsion			p-value	Significant?
		0.614009	42.9028	28.4364					Col-0 vs. ENAP1ox #1			<0.0001	****
		1.38159	45.0357	29.4392					Col-0 vs. ENAP1ox #2			<0.0001	****
		1.0044	42.0198	27.6588					ENAP1ox #1 vs. ENAP1ox #2			<0.0001	****
	S1b Fig								t-test for S1b Fig
	ABA/uM	Col-0			ENAP1ox				Multiple comparision			p-value	Significant?
	0	100	100	100	100	100	100		Col-0 (0 uM) vs. ENAP1ox (0 uM)			>0.9999	ns
	0.5	100	95	100	40	30	35		Col-0 (0.5uM) vs. ENAP1ox (0.5uM)			<0.0001	****
	1	100	100	100	15	17.5	15		Col-0 (1uM) vs. ENAP1ox (1uM)			<0.0001	****
	2	53.3333	60	53.3333	5	5	3.33333		Col-0(2uM) vs. ENAP1ox (2uM)			<0.0001	****
	5	3.33333	1.66667	1.66667	0	0	0		Col-0 (5uM) vs. ENAP1ox (5uM)			0.0161	*
		S1c Fig
		Col-0	enap1amiR #4	enap1amiR #5					t-test for S1c Fig
		1.01446	0.450848	0.420656					Compared to Col-0			p-value	Significant?
		1.0649	0.457142	0.450848					Col-0 vs. enap1amiR #4			<0.0001	****
		0.920643	0.435491	0.447734					Col-0 vs. enap1amiR #5			<0.0001	****
		S1d, e Fig
		Mock									ABA
	Time after stratification (h)	Col-0			enap1amiR #4			enap1amiR #5			Col-0			enap1amiR #4			enap1amiR #5
	0	0	0	0	0	0	0	0	0	0	0	0	0	0	0	0	0	0	0
	12	0	0	0	0	0	0	0	0	0	0	0	0	0	0	0	0	0	0
	24	100	100	100	100	100	100	100	100	100	0	0	0	0	0	0	0	0	0
	36	100	100	100	100	100	100	100	100	100	2.7027	4.28571	13.4615	2.46914	6.66667	5.35714	5.49451	4.25532	4.41176
	48	100	100	100	100	100	100	100	100	100	32.4324	28.5714	36.5385	29.6296	38.6667	23.2143	39.5604	30.8511	29.4118
	60	100	100	100	100	100	100	100	100	100	52.7027	70	50	60.4938	61.3333	41.0714	68.1319	62.766	72.0588
	72	100	100	100	100	100	100	100	100	100	77.027	85.7143	61.5385	93.8272	90.6667	60.7143	90.1099	91.4894	88.2353
	84	100	100	100	100	100	100	100	100	100	87.8378	91.4286	69.2308	96.2963	100	82.1429	93.4066	97.8723	94.1176
	96	100	100	100	100	100	100	100	100	100	93.2432	95.7143	78.8461	100	100	91.0714	94.5055	97.8723	98.5294
	108	100	100	100	100	100	100	100	100	100	97.2973	95.7143	86.5385	100	100	96.4286	97.8022	98.9362	98.5294
	120	100	100	100	100	100	100	100	100	100	97.2973	95.7143	86.5385	100	100	96.4286	97.8022	98.9362	98.5294
							ANOVA table for S1c Fig
				Time after stratification (h)			Compared to Col-0			p-value	Significant?
						60h	Col-0 vs. enap1amiR #4			0.882	ns
							Col-0 vs. enap1amiR #5			0.3821	ns
						72h	Col-0 vs. enap1amiR #4			0.7386	ns
							Col-0 vs. enap1amiR #5			0.3136	ns
						84h	Col-0 vs. enap1amiR #4			0.3479	ns
							Col-0 vs. enap1amiR #5			0.2319	ns
						96h	Col-0 vs. enap1amiR #4			0.3394	ns
							Col-0 vs. enap1amiR #5			0.3438	ns

## Sheet: Fig. S2
	Fig. S2b										Fig. S2c
		10µM ABA									Gene_ID	# of ABI5 motif in 1kb of TSS upstream
	TFs	1h	4h	8h	12h	24h	36h	60h			AT1G01520	3
	ABF4	0.598495	1.48962	1.675	1.74219	1.39266	1.50782	1.24011			AT1G01720	4
	DPBF2	0	0	0	0	0	0	0			AT1G02670	4
	bZIP27	0	0	0	0	0	0	0			AT1G02700	3
	ABI5	1.79833	2.28745	2.22576	2.30195	1.92189	1.81182	1.86819			AT1G03120	2
	ABF1	0.84907	1.14817	1.07956	0.813885	1.05546	0.637647	0.566932			AT1G03990	1
	bZIP68	0.0848507	0.169784	0.323171	0.278646	0.203324	-0.0914474	-0.057898			AT1G04560	2
	PIF4	-0.00675044	0.651799	0.501179	0.54433	0.1651	0.0476576	0.0452962			AT1G04920	2
	DPBF3	0.114532	0.0286845	0.0267036	-0.0620655	0.121996	-0.0213018	-0.0497853			AT1G05100	3
	HYH	-0.31793	-0.486967	-0.150051	0.0423962	-0.458548	-0.127842	-0.70254			AT1G05340	2
	ABF2	1.51062	2.20197	1.78605	1.95634	1.43753	1.41706	1.61284			AT1G05510	2
											AT1G07080	4
											AT1G07180	2
											AT1G07645	1
											AT1G07985	3
											AT1G08170	2
											AT1G09155	2
											AT1G11170	1
											AT1G12130	3
											AT1G13740	5
											AT1G14520	2
											AT1G14530	1
											AT1G15330	3
											AT1G16730	4
											AT1G16770	1
											AT1G16850	1
											AT1G18100	1
											AT1G18940	2
											AT1G19490	5
											AT1G21000	1
											AT1G22065	1
											AT1G22600	5
											AT1G23070	3
											AT1G24580	6
											AT1G24600	3
											AT1G24735	1
											AT1G27461	4
											AT1G27990	3
											AT1G29330	3
											AT1G29680	2
											AT1G31750	1
											AT1G32560	3
											AT1G32710	1
											AT1G32870	2
											AT1G35720	1
											AT1G43160	4
											AT1G47980	2
											AT1G48130	2
											AT1G48470	2
											AT1G49450	2
											AT1G50260	2
											AT1G51140	3
											AT1G52690	3
											AT1G52855	2
											AT1G54860	5
											AT1G54870	6
											AT1G56600	4
											AT1G62300	1
											AT1G62510	1
											AT1G65090	1
											AT1G65690	2
											AT1G69260	6
											AT1G69480	3
											AT1G72100	4
											AT1G73480	2
											AT1G75030	2
											AT1G77120	1
											AT1G77450	5
											AT1G77950	2
											AT1G78070	2
											AT1G78390	2
											AT1G78610	2
											AT1G79450	2
											AT1G79520	2
											AT1G80090	2
											AT1G80110	3
											AT1G80120	2
											AT2G01490	1
											AT2G04350	3
											AT2G18340	3
											AT2G18540	5
											AT2G19320	2
											AT2G21490	1
											AT2G21820	2
											AT2G22470	3
											AT2G25340	1
											AT2G25890	5
											AT2G25940	1
											AT2G28420	3
											AT2G28490	1
											AT2G31980	3
											AT2G31985	2
											AT2G35300	3
											AT2G35770	1
											AT2G36270	5
											AT2G36640	2
											AT2G36770	1
											AT2G37770	1
											AT2G38060	1
											AT2G38340	2
											AT2G38465	2
											AT2G38740	2
											AT2G38905	4
											AT2G40170	3
											AT2G42560	2
											AT2G42790	3
											AT2G44970	1
											AT2G46300	2
											AT3G01570	1
											AT3G01990	1
											AT3G02140	8
											AT3G02410	2
											AT3G02480	3
											AT3G02990	1
											AT3G03310	1
											AT3G03341	2
											AT3G04040	1
											AT3G04050	1
											AT3G05260	1
											AT3G07250	7
											AT3G09910	1
											AT3G11050	1
											AT3G11430	1
											AT3G12320	4
											AT3G12510	1
											AT3G14360	1
											AT3G14590	4
											AT3G14595	4
											AT3G15280	4
											AT3G15670	1
											AT3G15790	2
											AT3G17520	3
											AT3G18570	1
											AT3G18950	2
											AT3G21370	1
											AT3G21380	1
											AT3G21600	1
											AT3G22490	2
											AT3G22500	4
											AT3G22910	4
											AT3G24170	1
											AT3G27870	2
											AT3G47040	1
											AT3G50400	1
											AT3G50980	3
											AT3G51540	1
											AT3G51750	2
											AT3G51860	2
											AT3G53040	6
											AT3G54940	1
											AT3G55090	2
											AT3G56275	2
											AT3G56350	1
											AT3G58450	3
											AT3G61450	2
											AT3G62090	1
											AT3G62590	2
											AT3G63060	8
											AT4G04020	2
											AT4G05020	1
											AT4G09610	1
											AT4G11600	2
											AT4G11910	2
											AT4G12130	4
											AT4G15120	1
											AT4G16160	7
											AT4G17550	2
											AT4G18920	3
											AT4G19820	2
											AT4G21020	4
											AT4G22920	1
											AT4G23050	2
											AT4G24000	5
											AT4G24480	2
											AT4G25010	2
											AT4G25140	4
											AT4G25580	6
											AT4G26200	4
											AT4G26740	1
											AT4G27530	1
											AT4G27657	2
											AT4G27940	4
											AT4G28110	1
											AT4G30850	2
											AT4G32770	1
											AT4G33467	3
											AT4G33905	2
											AT4G35690	1
											AT4G36600	4
											AT4G36700	3
											AT4G37420	1
											AT4G38080	1
											AT4G39130	2
											AT4G39670	1
											AT4G39955	1
											AT5G01300	2
											AT5G01520	2
											AT5G02950	2
											AT5G04000	4
											AT5G05220	2
											AT5G05410	2
											AT5G06090	2
											AT5G06760	4
											AT5G06980	5
											AT5G13080	1
											AT5G13580	2
											AT5G13750	1
											AT5G15960	4
											AT5G15970	4
											AT5G16770	2
											AT5G17190	1
											AT5G17460	3
											AT5G17490	1
											AT5G17760	1
											AT5G22290	1
											AT5G22470	2
											AT5G22545	1
											AT5G24130	2
											AT5G24140	2
											AT5G26010	1
											AT5G39720	1
											AT5G41460	2
											AT5G42290	1
											AT5G43770	1
											AT5G44310	4
											AT5G45630	1
											AT5G45690	3
											AT5G47530	1
											AT5G49120	4
											AT5G50170	1
											AT5G50240	2
											AT5G50360	4
											AT5G50770	1
											AT5G50800	1
											AT5G51760	2
											AT5G52300	2
											AT5G52420	3
											AT5G53120	1
											AT5G53895	1
											AT5G54300	2
											AT5G55135	2
											AT5G55240	1
											AT5G55470	4
											AT5G56150	1
											AT5G58160	2
											AT5G58670	1
											AT5G59310	2
											AT5G59320	2
											AT5G60220	2
											AT5G61820	2
											AT5G62480	3
											AT5G62490	4
											AT5G63350	1
											AT5G64210	3
											AT5G65165	4
											AT5G65280	2
											AT5G65890	4
											AT5G66400	1
											AT5G66460	2
											AT5G66780	2
											AT5G67030	1
											AT5G67340	1
											AT5G67370	2

## Sheet: Fig. S4
	Fig. S4b
	GO Term	pvalue	FDR
	response to organic substance	3.4e-23	6.6e-20
	response to chemical stimulus	2.8e-23	6.6e-20
	response to stimulus	3e-20	3.8e-17
	response to hormone stimulus	2.3e-16	2.3e-13
	response to endogenous stimulus	7.5e-16	5.8e-13
	post-embryonic development	2.9e-15	1.9e-12
	response to abiotic stimulus	5.2e-12	1.2e-09
	response to abscisic acid stimulus	4e-10	6.2e-08
	response to stress	6.5e-10	9.7e-08
	response to salt stress	8.7e-10	1.3e-07
	response to water deprivation	1.1e-09	1.4e-07
	response to water	1.3e-09	1.7e-07
	response to osmotic stress	1.2e-08	1.4e-06
	cellular response to hormone stimulus	2.6e-08	2.8e-06
	hormone-mediated signaling pathway	2.6e-08	2.8e-06

## Sheet: Fig. S5
	Fig. S5b									t-test for Fig. S5b
		anti-GFP			IgG					Multiple comparision			p-value	Significant?
	ABI5	0.174746	0.179659	0.159689	0.014017	0.015661	0.010477			ABI5 anti-GFP vs. IgG			<0.0001	****
	AtEM1	0.309212	0.235969	0.201195	0.026954	0.010722				AtEM1 anti-GFP vs. IgG			<0.0001	****
	LEA4-1	0.326088	0.215138	0.167628	0.011074	0.005537	0.007206			LEA4-1 anti-GFP vs. IgG			<0.0001	****
	REV3	0.169184	0.199805	0.170361	0.010501	0.007529				REV3 anti-GFP vs. IgG			<0.0001	****
	Fig. S5c									t-test for Fig. S5c
		anti-ABI5			IgG					Multiple comparision			p-value	Significant?
	ABI5	1.70921	1.79419	1.7818	0.014017	0.015661	0.010477			ABI5 anti-ABI5 vs. IgG			<0.0001	****
	AtEM1	1.39152	1.60956	1.73708	0.026954	0.010722				AtEM1 anti-ABI5 vs. IgG			<0.0001	****
	LEA4-1	1.46747	1.10445	1.32256	0.011074	0.005537	0.007206			LEA4-1 anti-ABI5 vs. IgG			<0.0001	****
	REV3	1.17013	1.96791	1.31646	0.010501	0.007529				REV3 anti-ABI5 vs. IgG			<0.0001	****

## Sheet: Fig. S6
	Fig. S6a									t-test for Fig. S6a
	Genes	Col-0			ENAP1ox					Multiple comparision			p-value	Significant?
	ABI5	0.0166112	0.00967378	0.0162693	0.0694264	0.0511766	0.085474			ABI5 (ENAP1ox vs. Col-0)			0.0058	**
	AtEM1	0.0185166	0.0131843	0.013936	0.0386951	0.0320906	0.0447582			AtEM1 (ENAP1ox vs. Col-0)			0.0044	**
	LEA4-1	0.047201	0.0362711	0.0416645	0.131363	0.116761	0.138853			LEA4-1 (ENAP1ox vs. Col-0)			0.0003	***
	REV3	0.00564672	0.00494995	0.00572555	0.0862676	0.10259	0.068155			REV3 (ENAP1ox vs. Col-0)			0.0013	**
	Fig. S6b									t-test for Fig. S6b
	Genes	Col-0			ENAP1ox					Multiple comparision			p-value	Significant?
	ABI5	0.060631	0.075688	0.067274	0.114456	0.112881	0.112881			ABI5 (ENAP1ox vs. Col-0)			0.0005	***
	AtEM1	0.189842	0.143873	0.160748	0.268477	0.224202	0.261135			AtEM1 (ENAP1ox vs. Col-0)			0.0108	*
	LEA4-1	0.058161	0.061478	0.075688	0.086742	0.076567	0.091688			LEA4-1 (ENAP1ox vs. Col-0)			0.0464	*
	REV3	0.095802	0.119593	0.113142	0.188095	0.173083	0.171887			REV3 (ENAP1ox vs. Col-0)			0.0015	**
	Fig. S6c									t-test for Fig. S6c
	Genes	Col-0			ENAP1ox					Multiple comparision			p-value	Significant?
	ABI5	0.296951	0.336411	0.313882	0.225567	0.283541	0.231909			ABI5 (ENAP1ox vs. Col-0)			0.0336	*
	AtEM1	0.385543	0.416089	0.474659	0.286836	0.284854	0.350697			AtEM1 (ENAP1ox vs. Col-0)			0.0254	*
	LEA4-1	0.724452	0.714478	0.719448	0.415128	0.390022	0.33025			LEA4-1 (ENAP1ox vs. Col-0)			0.0002	***
	REV3	0.344274	0.339534	0.337189	0.46489	0.439813	0.416089			REV3 (ENAP1ox vs. Col-0)			0.0022	**
	Fig. S6d									t-test for Fig. S6d
	Genes	Col-0			ENAP1ox					Multiple comparision			p-value	Significant?
	ABI5	0.857552	0.828341	0.912753	0.406585	0.34908	0.356415			ABI5 (ENAP1ox vs. Col-0)			<0.0001	****
	AtEM1	1.73503	1.66435	1.67593	0.47247	0.49596	0.47247			AtEM1 (ENAP1ox vs. Col-0)			<0.0001	****
	LEA4-1	1.34254	1.41909	1.4389	0.423851	0.454272	0.432757			LEA4-1 (ENAP1ox vs. Col-0)			<0.0001	****
	REV3	1.02927	1.02927	1.09553	0.91698	0.904356	0.671269			REV3 (ENAP1ox vs. Col-0)			0.0564	ns
	Fig. S6e									t-test for Fig. S6e
	Genes	Col-0			ENAP1ox					Multiple comparision			p-value	Significant?
	ABI5	0.061142	0.048304	0.066907	0.064777	0.035198	0.062571			ABI5 (ENAP1ox vs. Col-0)			0.6968	ns
	AtEM1	0.146093	0.150201	0.140142	0.097281	0.122283	0.114888			AtEM1 (ENAP1ox vs. Col-0)			0.013	*
	LEA4-1	0.167817	0.164364	0.140142	0.135056	0.087877	0.096163			LEA4-1 (ENAP1ox vs. Col-0)			0.0394	*
	REV3	0.077569	0.105963	0.103065	0.071543	0.072041	0.112264			REV3 (ENAP1ox vs. Col-0)			0.562	ns
