# Supplementary material for: ENAP1 retrains seed germination via H3K9 acetylation mediated positive feedback regulation of ABI5
Source: PLoS Genet. 2021 Dec 15;17(12):e1009955. doi: 10.1371/journal.pgen.1009955 (PMC8673607; doi:10.1371/journal.pgen.1009955)
Supplement: S2 Table — (XLSX) [file pgen.1009955.s002.xlsx]

## Sheet: Sheet1
S2 Table. Primers used in this study
Oligos names	Sequence (5’à3’)	Purpose
ABI5 qF	ATGATCAAGAACCGCGAGTCTGC	qPCR
ABI5 qR	CGGTTGTGCCCTTGACTTCAAAC	qPCR
AtEM1 qF	TGAGAAGGCGAAGCAAGG	qPCR
AtEM1 qR	CCTGATAACCTTCATGTCCTAGC	qPCR
LEA4-1 qF	GCTAGTACAGCCAAGGAGAAG	qPCR
LEA4-1 qR	GTGCATATCCATATTCGCTTCTG	qPCR
REV3 qF	AGCCCTTCATCTATTTGACCG	qPCR
REV3 qR	GGAGGTGGGAGATGTTCTTTAG	qPCR
ENAP1 qF	ACTGGATCTAAATCAACTGGTAGC	qPCR
ENAP1 qR	ACTTTACGATGCTTCCTCACC	qPCR
ACT7 qF	GGTGTCATGGTTGGTATGGGTC	qPCR
ACT7 qR	CCTCTGTGAGTAGAACTGGGTGC	qPCR
UBQ10 qF	CACACTCCACTTGGTCTTGCGT	qPCR
UBQ10 qR	TGGTCTTTCCGGTGAGAGTCTTCA	qPCR
ABI5 Y2H SalI-F	ACGCGTCGACCATGGTAACTAGAGAAACGAAGT	Y2H
ABI5 Y2H SpeI-R	GGACTAGTTTAGAGTGGA CAACTCGGGT	Y2H
ENAP1 Y2H SalI-F	ACGCGTCGACCATGGAGACGACGCCGGAGA	Y2H
ENAP1 Y2H SpeI-R	GGACTAGTCAACTTCTTACCTGAAGCAG	Y2H
ABF1 Y2H SalI-F	ACGC GTCGAC C ATGGGTACTCACATTGATATCA	Y2H
ABF1 Y2H SpeI-R	GG ACTAGT TTACCACGGA CCGGTAAGG	Y2H
ABF2 Y2H SalI-F	ACGC GTCGAC C ATGGATGGTAGTATGAATTTGG	Y2H
ABF2 Y2H SpeI-R	GG ACTAGT TCACCAAGGT CCCGACTC	Y2H
ABF3 Y2H SalI-F	ACGC GTCGAC C ATGGGGTCTAGATTAAACTTCA	Y2H
ABF3 Y2H NotI-R	ATAAGAATGCGGCCGCCTACCAGGGACCCGTCAAT	Y2H
ABF4 Y2H SalI-F	ACGC GTCGAC C ATGGGAACTCACATCAATTTCA	Y2H
ABF4 Y2H SpeI-R	GG ACTAGT TCACCATGGT CCGGTTAATG	Y2H
ENAP1 GW-F	CACC ATGGAGACGACGCCGGAGA	Pull-down
ENAP1 GW-R	CTACAACTTCTTACCTGAAGCAG	Pull-down
ABI5 His EcoRI-R	CCGGAATTC ATGGTAACTAGAGAAACGAAGT	Pull-down
ABI5 His SalI-R	ACGCGTCGAC GAGTGGACAA CTCGGGTTC	Pull-down
ENAP1 BiFC-F	CTAGACTAGT ATGGAGACGACGCCGGAG	BiFC
ENAP1 BiFC-R	CCG CTCGAG TTA AGCGTAATCTGGAACATCGT ATGGGTA CAACTTCTTACCTGAAGCAGC	BiFC
ABI5 BiFC-F	CTAGACTAGT ATGGTAACTAGAGAAACGAAGT	BiFC
ABI5 BiFC-R	CCG CTCGAG TTA AGCGTAATCTGGAACATCGT ATGGGTA GAGTGGACAACTCGGGTTC	BiFC
ACT8 GW-F	CACC ATGGCCGATGCTGATGACA	BiFC
ACT8 GW-R	TTAGAAGCATTTTCTGTGGACA	BiFC
abi5-1 F	CCG GAATTC AACCGGTGATCCTTCATTCC	Genotyping
abi5-1 R	ACGCGTCGACTCCAACTCCG CCTTGATGAA	Genotyping
abi5-10 F	TAGCCGGAACAGAATGTGAAC	Genotyping
abi5-10 R	AGCGGATTCTCTCAGTTTTCC	Genotyping
ABI5 ChIP-qF1	TTGTGTAGCCGAAGTCACAC	ChIP-qPCR
ABI5 ChIP-qR1	GCTAACTTAG ACAGGTCCAG	ChIP-qPCR
ABI5 ChIP-qF2	TCCGCTTCTTGTTATGGAGGT	ChIP-qPCR
ABI5 ChIP-qR2	ACACTCTCACGGTGAGAACAT	ChIP-qPCR
AtEM1 ChIP-qF	AATCGGAGTCGTGTCAAGCA	ChIP-qPCR
AtEM1 ChIP-qR	TGAAGTGCTA CGTGGAAGAG	ChIP-qPCR
LEA4-1 ChIP-qF	AGAGACCAATCAACCATTCCA	ChIP-qPCR
LEA4-1 ChIP-qR	CTCTACCGGA TTTTGGTGGT	ChIP-qPCR
REV3 ChIP-qF	CAGCTAGGCAGCTATCTCGT	ChIP-qPCR
REV3 ChIP-qR	TAACAACTACAAGCCATGTGGA	ChIP-qPCR
DT1-BsF-ENAP1 RNA1	ATATATGGTCTCGATT G CAGTTGATTTAGATCCAGT GTT	CRISPR/Cas9
DT1-F0 -ENAP1 gRNA1	T G CAGTTGATTTAGATCCAGT GTTTTAGAGCTAGAAATAGC	CRISPR/Cas9
DT2-R0-ENAP1 gRNA2	AAC AAAGGCTGATCCTTCACTC C AATCTCTTAGTCGACTCTAC	CRISPR/Cas9
DT2-BsR-ENAP1 RNA2	ATTATTGGTCTCGAAAC AAAGGCTGATCCTTCACTC C AA	CRISPR/Cas9
DT1-BsF-ENAP1 RNA3	ATATATGGTCTCGATT G AGATCGATTCTGAAGTTAG GTT	CRISPR/Cas9
DT1-F0 -ENAP1 gRNA3	T G AGATCGATTCTGAAGTTAG GTTTTAGAGCTAGAAATAGC	CRISPR/Cas9
DT2-R0-ENAP1 gRNA4	AAC TTCTCTGTTTCTCCAATTC C AATCTCTTAGTCGACTCTAC	CRISPR/Cas9
DT2-BsR-ENAP1 RNA4	ATTATTGGTCTCGAAAC TTCTCTGTTTCTCCAATTC C AA	CRISPR/Cas9
ENAP1 CRISPR-F	CTTATCCTAAGCCTCTTTCTCC	Genotyping
ENAP1 CRISPR-R	CCAATTCGATAAAGGTTTCGCC	Genotyping
Cas9-F	TCAAGTCGAATTTCGATCTCG	Genotyping
Cas9-R	GTTGGTCTTG AACAGGAGGT	Genotyping
